# Supplementary material for: Intercellular Molecular Crosstalk Networks within Invasive and Immunosuppressive Tumor Microenvironment Subtypes Associated with Clinical Outcomes in Four Cancer Types
Source: Biomedicines. 2023 Nov 14;11(11):3057. doi: 10.3390/biomedicines11113057 (PMC10669098; doi:10.3390/biomedicines11113057)
Supplement: Supplementary file 1 [file biomedicines-11-03057-s001.zip]

Archive with 25 entries (25 files):
- Supplementary Figure S1.pdf
- Supplementary Figure S10.pdf
- Supplementary Figure S11.pdf
- Supplementary Figure S12.pdf
- Supplementary Figure S13.pdf
- Supplementary Figure S14.pdf
- Supplementary Figure S15.pdf
- Supplementary Figure S16.pdf
- Supplementary Figure S17.pdf
- Supplementary Figure S18.pdf
- Supplementary Figure S2.pdf
- Supplementary Figure S3.pdf
- Supplementary Figure S4.pdf
- Supplementary Figure S5.pdf
- Supplementary Figure S6.pdf
- Supplementary Figure S7.pdf
- Supplementary Figure S8.pdf
- Supplementary Figure S9.pdf
- Supplementary Table S1.xlsx
- Supplementary Table S2.xlsx
- Supplementary Table S3.xlsx
- Supplementary Table S4.xlsx
- Supplementary Table S5.xlsx
- Supplementary Table S6.xlsx
- Supplementary Table S7.xlsx
