# Supplementary material for: Intercellular Molecular Crosstalk Networks within Invasive and Immunosuppressive Tumor Microenvironment Subtypes Associated with Clinical Outcomes in Four Cancer Types
Source: Biomedicines. 2023 Nov 14;11(11):3057. doi: 10.3390/biomedicines11113057 (PMC10669098; doi:10.3390/biomedicines11113057)
Supplement: Supplementary file 1 [file biomedicines-11-03057-s001.zip › Supplementary Table S1.xlsx]

## Sheet: Description
	Supplementary Table S1. The resolution of subcluster in each single-cell data.
	Description
	We present the resolution used in clustering.

## Sheet: Sheet2
	resolution	BC	CRC	ESCA	PDAC
	CAF	0.6	0.8	0.5	0.8
	Mye	0.6	0.6	0.8	0.8
	Epi	0.6	0.5	0.3	0.8
	T/NK	0.8	0.6	0.6	0.8
	End	0.8	0.8	0.6	0.5
	B	0.5	0.8	0.8	0.5
