# Supplementary material for: Intercellular Molecular Crosstalk Networks within Invasive and Immunosuppressive Tumor Microenvironment Subtypes Associated with Clinical Outcomes in Four Cancer Types
Source: Biomedicines. 2023 Nov 14;11(11):3057. doi: 10.3390/biomedicines11113057 (PMC10669098; doi:10.3390/biomedicines11113057)
Supplement: Supplementary file 1 [file biomedicines-11-03057-s001.zip › Supplementary Table S2.xlsx]

## Sheet: Description 
	Supplementary Table S2. Cell types, cell number and cell proportion in each patient across four cancer types.
	Description
	We present the cell types, cell number and cell proportionof cell subcluster in each sample across four cancer types.

## Sheet: BC
		patient: 0163	patient: 0001	patient: 0151	patient: 0131	patient: 0042	patient: 0043	patient: 0025	patient: 0069	patient: 0177	patient: 0040	patient: 0056	patient: 0167	patient: 0319	patient: 0161	patient: 0068	patient: 0173	patient: 0126	patient: 0032	patient: 4031	patient: 0178	patient: 0031	patient: 0337	patient: 0106	patient: 0308	patient: 0114	patient: 0360	patient: 0064	patient: 0125	patient: 0029	patient: 0176	patient: 0135	patient: 0554				patient: 0230.16	patient: 0019	patient: 0372	patient: 0021	patient: 1105	patient: 0033	patient: 0342	patient: 0275	patient: 0123	patient: 0169	patient: 0230.17	patient: 0408	patient: 0280
		patient: 0163	patient: 0001	patient: 0151	patient: 0131	patient: 0042	patient: 0043	patient: 0025	patient: 0069	patient: 0177	patient: 0040	patient: 0056	patient: 0167	patient: 0319	patient: 0161	patient: 0068	patient: 0173	patient: 0126	patient: 0032	patient: 4031	patient: 0178	patient: 0031	patient: 0337	patient: 0106	patient: 0308	patient: 0114	patient: 0360	patient: 0064	patient: 0125	patient: 0029	patient: 0176	patient: 0135	patient: 0554				patient: 0230.16	patient: 0019	patient: 0372	patient: 0021	patient: 1105	patient: 0033	patient: 0342	patient: 0275	patient: 0123	patient: 0169	patient: 0230.17	patient: 0408	patient: 0280
Epithelial cells (Epi)	ML_1	4513	2936	758	4474	2470	2245	4099	147	746	8915	6244	4066	329	3715	3898	2667	635	401	2751	1056	1233	2296	24	3004	2902	1695	3588	2741	5166	4286	6396	1007	0.480445		ML_1	566	535	4689	430	2390	350	2676	2980	3767	211	137	710	422
	Basal	182	118	19	195	84	109	231	1	175	429	231	237	36	127	138	220	94	13	170	34	67	131	10	89	925	28	295	136	329	106	506	141	0.0260403		Basal	135	2052	840	35	780	371	5931	247	867	222	442	299	298
	LP_1	34	116	27	67	10	248	143	5	311	44	85	131	116	199	23	298	80	156	111	2	28	60	14	66	1185	80	2651	91	436	393	489	303	0.0385038		LP_1	982	1850	7564	251	1617	993	3336	3566	2680	263	264	1925	348
	ML_3	0	0	2	0	0	2	0	0	0	1	1	1	0	0	1	6	0	3	0	0	0	0	0	0	1371	3	2	1	4	1	0	1	0.00501037		ML_3	0	0	1	0	0	1	0	1	2	0	0	0	0
	Her2+	0	0	6	0	1	0	0	0	0	0	2	0	0	0	0	1	0	0	0	0	0	0	0	0	48	3	1524	3	6	1	0	0	0.00563934		Her2+	0	0	0	0	0	0	0	0	0	0	0	0	0
	ML_6	0	0	0	0	0	0	0	0	0	0	0	0	0	0	0	86	0	0	0	0	0	0	0	0	0	0	0	0	0	0	0	0	0.000304982		ML_6	0	0	0	0	0	0	0	0	0	0	0	0	0
	Cycling	1115	794	14	1003	296	892	112	13	431	1332	705	1402	143	516	516	649	382	4	2168	690	289	1577	5	341	181	310	175	321	430	343	6974	1029	0.120583		Cycling	26	73	304	2	69	17	188	131	133	6	7	50	9
	ML_5	0	0	0	0	0	0	0	0	89	0	0	0	44	0	0	0	1	0	31	0	0	0	0	0	0	0	0	0	0	0	0	45	0.00117045		ML_5	0	0	0	0	0	0	0	0	1	0	0	0	0
	ML_2	0	4	2	0	2	5	5	0	3	0	0	1	1	0	0	7	1	0	0	10	3	1	0	17	8	0	0	25	2836	5	5	2	0.00958008		ML_2	0	0	0	0	0	0	2	2	0	0	0	0	0
	ML_4	0	0	0	0	0	0	0	0	0	0	0	0	0	0	0	0	0	0	0	0	0	0	0	0	0	0	0	0	0	0	0	0	0		ML_4	0	1	0	0	0	0	0	0	0	0	0	0	0
																																		0
																																		0
T&NK cells		patient: 0163	patient: 0001	patient: 0151	patient: 0131	patient: 0042	patient: 0043	patient: 0025	patient: 0069	patient: 0177	patient: 0040	patient: 0056	patient: 0167	patient: 0319	patient: 0161	patient: 0068	patient: 0173	patient: 0126	patient: 0032	patient: 4031	patient: 0178	patient: 0031	patient: 0337	patient: 0106	patient: 0308	patient: 0114	patient: 0360	patient: 0064	patient: 0125	patient: 0029	patient: 0176	patient: 0135	patient: 0554	#VALUE!			patient: 0230.16	patient: 0019	patient: 0372	patient: 0021	patient: 1105	patient: 0033	patient: 0342	patient: 0275	patient: 0123	patient: 0169	patient: 0230.17	patient: 0408	patient: 0280
	CD8Teff	1	0	37	0	1	0	4	0	542	0	0	697	57	13	0	181	46	0	1	0	2	31	6	26	121	145	0	7	0	122	1	81	0.00910578		CD8Teff	0	2	10	0	0	0	0	0	0	4	1	0	0
	CD8Tem_2	0	0	32	1	0	0	0	0	94	0	0	44	27	5	0	35	5	1	0	0	0	1	6	2	17	20	0	1	2	22	0	26	0.00209168		CD8Tem_2	0	3	6	0	0	0	0	0	0	7	1	0	0
	NK	1	0	26	5	0	0	1	1	618	0	0	1254	79	4	0	110	35	4	0	0	0	33	35	11	76	53	0	5	8	82	6	99	0.0108035		NK	0	2	4	0	0	0	0	1	0	5	3	0	0
	T_helper_2	1	1	17	0	0	4	7	0	120	0	1	357	21	9	0	40	8	1	0	1	1	23	2	13	19	14	0	4	7	171	0	35	0.00355288		T_helper_2	0	1	3	0	0	0	0	0	1	4	0	0	0
	ProT	3	0	2	1	0	23	14	1	793	0	0	142	31	64	0	222	161	8	0	2	9	174	17	3	35	18	18	2	28	123	9	162	0.010148		ProT	0	1	0	0	0	0	0	0	0	1	0	0	0
	CD8Tem_1	0	0	361	6	1	2	3	16	2347	1	0	802	638	41	0	619	130	17	0	0	3	130	213	16	497	274	5	34	32	365	2	576	0.0451578		CD8Tem_1	0	11	31	0	0	0	0	1	0	111	7	0	0
	T_helper_1	1	0	39	0	0	0	0	7	201	0	0	283	10	6	0	107	4	0	0	0	0	3	2	1	15	39	0	0	3	78	0	72	0.0042155		T_helper_1	0	0	19	0	0	0	1	0	0	24	1	0	0
	gd_T	0	0	2	0	0	0	0	0	64	0	0	48	4	0	0	11	1	0	0	0	0	3	2	1	3	6	0	0	0	9	0	8	0.000664429		gd_T	0	0	0	0	0	0	0	0	0	2	0	0	0
	CD4Tn	2	1	120	10	0	5	11	18	739	0	0	430	48	20	0	224	43	3	2	0	3	38	3	56	121	229	7	24	25	296	6	85	0.0136623		CD4Tn	0	38	84	0	0	0	7	0	2	78	9	0	0
	Treg	7	0	77	1	0	10	17	8	1177	2	0	400	256	55	0	581	157	17	0	0	10	143	94	22	201	152	6	11	86	329	3	232	0.0237523		Treg	0	1	5	0	0	0	0	0	0	15	0	0	0
																																		0
																																		0
Endothelial cells (End)		patient: 0163	patient: 0001	patient: 0151	patient: 0131	patient: 0042	patient: 0043	patient: 0025	patient: 0069	patient: 0177	patient: 0040	patient: 0056	patient: 0167	patient: 0319	patient: 0161	patient: 0068	patient: 0173	patient: 0126	patient: 0032	patient: 4031	patient: 0178	patient: 0031	patient: 0337	patient: 0106	patient: 0308	patient: 0114	patient: 0360	patient: 0064	patient: 0125	patient: 0029	patient: 0176	patient: 0135	patient: 0554	#VALUE!			patient: 0230.16	patient: 0019	patient: 0372	patient: 0021	patient: 1105	patient: 0033	patient: 0342	patient: 0275	patient: 0123	patient: 0169	patient: 0230.17	patient: 0408	patient: 0280
	Arterial_EC	1	0	4	0	0	1	1	0	12	0	1	0	6	9	0	8	1	14	0	0	6	1	1	2	0	0	5	0	6	4	0	1	0.000877629		Arterial_EC	2	22	122	18	7	141	13	6	12	40	11	2	0
	Activated_PCV	0	0	0	0	0	0	0	0	0	0	0	0	0	0	0	0	0	0	0	0	0	0	0	0	0	0	171	0	0	0	0	0	0.000594609		Activated_PCV	1	135	146	388	8	718	1127	218	393	32	109	1	7
	Venous_1	0	0	0	0	0	0	0	0	1	0	0	0	0	0	0	0	0	0	0	0	0	0	0	0	0	0	21	0	0	0	0	2	8.5945e-05		Venous_1	0	176	60	197	4	964	482	23	38	68	148	2	0
	Lymphatic_EC	0	0	2	0	0	0	1	0	8	0	0	0	0	0	0	6	0	0	0	0	3	0	1	0	0	0	34	1	1	2	0	7	0.000310827		Lymphatic_EC	0	51	75	23	0	25	102	75	7	189	19	4	1
	Venous_2	4	4	0	1	4	12	7	0	0	2	2	2	0	3	0	2	0	2	0	1	8	1	0	5	14	2	10	2	2	18	0	0	0.000618488		Venous_2	0	7	11	17	1	29	45	4	38	0	0	0	0
	Angiogenic_EC	15	7	83	15	24	80	112	19	305	32	7	43	22	31	0	117	20	88	5	19	378	31	21	32	130	91	18	17	44	172	13	56	0.016337		Angiogenic_EC	0	2	6	0	0	0	1	1	0	8	1	0	0
																																		0
																																		0
Myeloid cells (Mye)		patient: 0163	patient: 0001	patient: 0151	patient: 0131	patient: 0042	patient: 0043	patient: 0025	patient: 0069	patient: 0177	patient: 0040	patient: 0056	patient: 0167	patient: 0319	patient: 0161	patient: 0068	patient: 0173	patient: 0126	patient: 0032	patient: 4031	patient: 0178	patient: 0031	patient: 0337	patient: 0106	patient: 0308	patient: 0114	patient: 0360	patient: 0064	patient: 0125	patient: 0029	patient: 0176	patient: 0135	patient: 0554	#VALUE!			patient: 0230.16	patient: 0019	patient: 0372	patient: 0021	patient: 1105	patient: 0033	patient: 0342	patient: 0275	patient: 0123	patient: 0169	patient: 0230.17	patient: 0408	patient: 0280
	Mono_2	0	0	0	0	0	0	0	0	3	0	0	0	0	0	0	0	0	0	0	0	0	0	0	0	1	0	0	0	0	0	0	0	1.09643e-05		Mono_2	0	0	0	0	0	0	0	0	0	0	0	0	0
	Mono_1	9	1	14	4	27	15	5	4	218	4	0	32	14	19	0	55	16	2	1	0	10	45	0	6	25	26	1	3	20	71	24	86	0.00387291		Mono_1	0	0	0	0	0	0	0	0	0	3	0	0	0
	Macro_CX3CR1	0	0	2	2	11	5	1	0	54	2	0	14	7	3	0	7	10	2	0	0	3	21	0	0	4	5	0	1	10	11	0	16	0.00101067		Macro_CX3CR1	0	0	2	0	0	0	0	0	0	3	0	0	0
	DC_1	14	5	42	5	59	34	17	4	290	16	1	34	38	14	0	109	47	17	0	1	29	70	15	26	42	15	17	10	78	121	53	172	0.00827857		DC_1	0	2	5	0	0	0	0	0	0	16	1	0	0
	Macro_APOE	130	25	152	22	566	346	226	40	1771	185	5	400	332	89	0	1077	217	54	24	23	474	791	199	224	272	93	27	32	177	484	314	904	0.0611695		Macro_APOE	0	63	94	0	0	5	45	1	19	298	18	0	0
	Macro_SPP1	57	20	2	0	151	38	24	0	4	84	0	2	4	0	0	9	2	0	0	1	13	1	0	1	1	0	0	1	4	4	22	3	0.0025327		Macro_SPP1	0	1	0	0	0	0	1	0	4	0	0	0	0
	DC_2	3	0	4	0	2	6	2	0	72	3	0	6	4	4	0	22	21	2	0	0	8	25	3	2	9	2	3	0	10	47	3	24	0.00155221		DC_2	0	2	1	0	0	1	0	0	1	4	0	0	0
	Intermediate	94	57	21	2	440	238	124	5	484	106	5	117	54	18	0	266	94	8	9	75	228	334	27	69	71	25	51	32	77	126	144	310	0.0220626		Intermediate	0	29	29	0	0	19	17	2	17	71	0	0	0
																																		0
																																		0
																																		0
		patient: 0163	patient: 0001	patient: 0151	patient: 0131	patient: 0042	patient: 0043	patient: 0025	patient: 0069	patient: 0177	patient: 0040	patient: 0056	patient: 0167	patient: 0319	patient: 0161	patient: 0068	patient: 0173	patient: 0126	patient: 0032	patient: 4031	patient: 0178	patient: 0031	patient: 0337	patient: 0106	patient: 0308	patient: 0114	patient: 0360	patient: 0064	patient: 0125	patient: 0029	patient: 0176	patient: 0135	patient: 0554	#VALUE!			patient: 0230.16	patient: 0019	patient: 0372	patient: 0021	patient: 1105	patient: 0033	patient: 0342	patient: 0275	patient: 0123	patient: 0169	patient: 0230.17	patient: 0408	patient: 0280
Fibroblasts (Fib)	smooth_muscle	6	14	48	13	5	29	191	9	85	66	2	25	36	13	0	150	9	37	1	9	89	24	12	63	410	69	101	20	58	96	24	57	0.010889		smooth_muscle	24	262	197	40	10	534	831	156	168	414	272	10	16
	wound_myCAF	0	0	1	0	0	0	1	0	0	0	0	0	1	0	0	2	0	1	0	0	4	0	0	0	2	0	9	1	0	1	0	1	0.000155424		wound_myCAF	5	17	18	1	3	36	28	10	19	40	12	0	3
	ap_CAFs	5	14	11	0	3	8	88	14	183	10	1	23	17	2	0	204	10	8	0	5	40	31	2	1	19	11	3	5	16	159	2	59	0.00567491		ap_CAFs	0	7	3	0	0	13	2	0	3	39	4	0	0
	ecm_myCAF	48	144	415	66	31	163	2025	30	563	162	6	137	279	48	1	711	112	126	20	24	914	207	38	23	247	65	61	144	174	556	82	352	0.0515603		ecm_myCAF	1	65	88	0	2	28	51	0	24	698	60	0	1
	IFNy_iCAF	0	0	45	0	0	0	10	0	27	0	0	0	3	0	0	3	0	3	0	0	28	0	1	0	2	0	184	0	0	5	0	39	0.00197379		IFNy_iCAF	45	819	818	19	41	1489	1339	134	800	1135	1583	18	12
																																		0
[truncated: 8 more columns]

## Sheet: BC-1
		tumor tissue																																	normal tissue
		average	patient: 0163	patient: 0001	patient: 0151	patient: 0131	patient: 0042	patient: 0043	patient: 0025	patient: 0069	patient: 0177	patient: 0040	patient: 0056	patient: 0167	patient: 0319	patient: 0161	patient: 0068	patient: 0173	patient: 0126	patient: 0032	patient: 4031	patient: 0178	patient: 0031	patient: 0337	patient: 0106	patient: 0308	patient: 0114	patient: 0360	patient: 0064	patient: 0125	patient: 0029	patient: 0176	patient: 0135	patient: 0554	average	patient: 0230.16	patient: 0019	patient: 0372	patient: 0021	patient: 1105	patient: 0033	patient: 0342	patient: 0275	patient: 0123	patient: 0169	patient: 0230.17	patient: 0408	patient: 0280	patient: 0092
Epithelial cells (Epi)	ML_1	0.480445	0.722542	0.68904	0.317553	0.759206	0.58978	0.496681	0.547848	0.429825	0.0595371	0.782292	0.85546	0.365319	0.123824	0.739009	0.85165	0.302655	0.271136	0.404234	0.519645	0.540707	0.317538	0.368776	0.0318725	0.728772	0.323379	0.488051	0.399243	0.74585	0.512754	0.497851	0.424194	0.168029	0.202972	0.316732	0.0858748	0.307778	0.302604	0.48459	0.0610394	0.164931	0.394232	0.418742	0.0526053	0.0440514	0.235022	0.377798	0.140826
	Basal	0.0260403	0.0291386	0.027693	0.00795978	0.0330901	0.0200573	0.024115	0.0308741	0.00292398	0.0139665	0.0376448	0.0316482	0.0212938	0.0135491	0.0252636	0.0301508	0.024966	0.0401366	0.0131048	0.0321118	0.0174091	0.0172547	0.0210408	0.0132802	0.0215915	0.103076	0.00806219	0.0328252	0.0370068	0.0326551	0.0123127	0.0335588	0.0235274	0.123289	0.0755456	0.329374	0.0551362	0.0246305	0.158151	0.0647018	0.365547	0.0326763	0.0963762	0.0553478	0.142122	0.0989738	0.266786	0.21078
	LP_1	0.0385038	0.00544348	0.0272237	0.0113113	0.0113694	0.00238777	0.0548673	0.0191125	0.0146199	0.0248204	0.003861	0.0116454	0.01177	0.0436583	0.0395862	0.00502513	0.0338175	0.0341588	0.157258	0.0209671	0.00102407	0.00721092	0.00963701	0.0185923	0.0160116	0.132048	0.0230348	0.294982	0.0247619	0.0432754	0.0456499	0.0324314	0.050559	0.309687	0.549524	0.29695	0.496488	0.176636	0.327859	0.173178	0.205609	0.471756	0.29791	0.0655697	0.0848875	0.637206	0.311549	0.400459
	ML_3	0.00501037	0	0	0.000837872	0	0	0.000442478	0	0	0	8.77501e-05	0.000137005	8.98473e-05	0	0	0.000218484	0.00068089	0	0.00302419	0	0	0	0	0	0	0.152775	0.000863807	0.000222544	0.000272109	0.000397022	0.000116158	0	0.000166861	3.92385e-05	0	0	6.56383e-05	0	0	0.000174398	0	0.000132293	0.000222321	0	0	0	0	0.000229358
	Her2+	0.00563934	0	0	0.00251362	0	0.000238777	0	0	0	0	0	0.00027401	0	0	0	0	0.000113482	0	0	0	0	0	0	0	0	0.00534879	0.000863807	0.169578	0.000816327	0.000595533	0.000116158	0	0	9.69443e-06	0	0	0	0	0	0	0	0	0	0	0	0	0	0
	ML_6	0.000304982	0	0	0	0	0	0	0	0	0	0	0	0	0	0	0	0.00975942	0	0	0	0	0	0	0	0	0	0	0	0	0	0	0	0	0	0	0	0	0	0	0	0	0	0	0	0	0	0	0
	Cycling	0.120583	0.178514	0.186341	0.0058651	0.170202	0.0706781	0.197345	0.0149693	0.0380117	0.0343974	0.116883	0.0965886	0.125966	0.0538201	0.102646	0.112738	0.0736496	0.163108	0.00403226	0.40952	0.353303	0.074427	0.253293	0.00664011	0.0827268	0.0201694	0.08926	0.0194726	0.0873469	0.0426799	0.039842	0.462528	0.1717	0.0109499	0.0145495	0.0117175	0.0199541	0.00140746	0.0139903	0.00296477	0.0115871	0.0173303	0.0147843	0.00149589	0.0022508	0.0165508	0.0080573	0.0238532
	ML_5	0.00117045	0	0	0	0	0	0	0	0	0.00710295	0	0	0	0.01656	0	0	0	0.000426985	0	0.00585569	0	0	0	0	0	0	0	0	0	0	0	0	0.00750876	5.29336e-06	0	0	0	0	0	0	0	0	0.000111161	0	0	0	0	0
	ML_2	0.00958008	0	0.000938747	0.000837872	0	0.000477555	0.00110619	0.000668271	0	0.000239425	0	0	8.98473e-05	0.000376364	0	0	0.000794371	0.000426985	0	0	0.00512033	0.000772599	0.000160617	0	0.00412421	0.000891464	0	0	0.00680272	0.281489	0.000580788	0.000331609	0.000333723	5.02252e-05	0	0	0	0	0	0	0.000123267	0.000264585	0	0	0	0	0	0
	ML_4	0	0	0	0	0	0	0	0	0	0	0	0	0	0	0	0	0	0	0	0	0	0	0	0	0	0	0	0	0	0	0	0	0	0.00249743	0	0.000160514	0	0	0	0	0	0	0	0	0	0	0	0.000458716
		0.687278
T&NK cells
	CD8Teff	0.00910578	0.000160102	0	0.0155006	0	0.000238777	0	0.000534616	0	0.0432562	0	0	0.0626235	0.0214528	0.00258604	0	0.0205402	0.0196413	0	0.000188893	0	0.000515066	0.00497912	0.00796813	0.00630762	0.0134834	0.0417506	0	0.00190476	0	0.0141712	6.63218e-05	0.0135158	0.000342714	0	0.000321027	0.000656383	0	0	0	0	0	0	0.000997258	0.000321543	0	0	0
	CD8Tem_2	0.00209168	0	0	0.0134059	0.000169693	0	0	0	0	0.007502	0	0	0.00395328	0.0101618	0.000994629	0	0.00397186	0.00213493	0.00100806	0	0	0	0.000160617	0.00796813	0.000485201	0.00189436	0.00575871	0	0.000272109	0.000198511	0.00255547	0	0.00433839	0.000419605	0	0.000481541	0.00039383	0	0	0	0	0	0	0.0017452	0.000321543	0	0	0
	NK	0.0108035	0.000160102	0	0.0108923	0.000848464	0	0	0.000133654	0.00292398	0.0493216	0	0	0.112668	0.0297328	0.000795703	0	0.012483	0.0149445	0.00403226	0	0	0	0.00530035	0.0464807	0.00266861	0.00846891	0.0152606	0	0.00136054	0.000794045	0.00952492	0.000397931	0.0165193	0.000337712	0	0.000321027	0.000262553	0	0	0	0	0.000132293	0	0.00124657	0.00096463	0	0	0
	T_helper_2	0.00355288	0.000160102	0.000234687	0.00712191	0	0	0.000884956	0.000935579	0	0.00957702	0	0.000137005	0.0320755	0.00790365	0.00179033	0	0.00453926	0.00341588	0.00100806	0	0.000512033	0.000257533	0.00369419	0.00265604	0.00315381	0.00211723	0.0040311	0	0.00108844	0.000694789	0.0198629	0	0.00584015	0.000225816	0	0.000160514	0.000196915	0	0	0	0	0	0.000111161	0.000997258	0	0	0	0
	ProT	0.010148	0.000480307	0	0.000837872	0.000169693	0	0.0050885	0.00187116	0.00292398	0.0632881	0	0	0.0127583	0.0116673	0.0127313	0	0.0251929	0.0687447	0.00806452	0	0.00102407	0.0023178	0.0279473	0.0225764	0.000727802	0.00390016	0.00518284	0.00200289	0.000544218	0.00277916	0.0142874	0.000596896	0.0270315	3.90062e-05	0	0.000160514	0	0	0	0	0	0	0	0.000249314	0	0	0	0
	CD8Tem_1	0.0451578	0	0	0.151236	0.00101816	0.000238777	0.000442478	0.000400962	0.0467836	0.18731	8.77501e-05	0	0.0720575	0.24012	0.00815596	0	0.0702451	0.0555081	0.0171371	0	0	0.000772599	0.0208802	0.282869	0.00388161	0.0553822	0.0788943	0.000556359	0.0092517	0.00317618	0.0423975	0.000132644	0.0961121	0.00404614	0	0.00176565	0.00203479	0	0	0	0	0.000132293	0	0.0276739	0.0022508	0	0	0
	T_helper_1	0.0042155	0.000160102	0	0.0163385	0	0	0	0	0.0204678	0.0160415	0	0	0.0254268	0.00376364	0.00119355	0	0.0121425	0.00170794	0	0	0	0	0.00048185	0.00265604	0.000242601	0.0016715	0.0112295	0	0	0.000297767	0.00906029	0	0.012014	0.000554005	0	0	0.00124713	0	0	0	6.16333e-05	0	0	0.00598355	0.000321543	0	0	0
	gd_T	0.000664429	0	0	0.000837872	0	0	0	0	0	0.00510774	0	0	0.00431267	0.00150546	0	0	0.0012483	0.000426985	0	0	0	0	0.00048185	0.00265604	0.000242601	0.000334299	0.00172761	0	0	0	0.00104542	0	0.00133489	2.37442e-05	0	0	0	0	0	0	0	0	0	0.000498629	0	0	0	0
	CD4Tn	0.0136623	0.000320205	0.000234687	0.0502723	0.00169693	0	0.00110619	0.0014702	0.0526316	0.0589785	0	0	0.0386343	0.0180655	0.00397852	0	0.0254199	0.0183604	0.00302419	0.000377786	0	0.000772599	0.00610344	0.00398406	0.0135856	0.0134834	0.0659372	0.000778903	0.00653061	0.00248139	0.0343826	0.000397931	0.0141832	0.00569605	0	0.00609952	0.00551362	0	0	0	0.000431433	0	0.000222321	0.0194465	0.00289389	0	0	0.000229358
	Treg	0.0237523	0.00112072	0	0.0322581	0.000169693	0	0.00221239	0.00227212	0.0233918	0.0939346	0.0001755	0	0.0359389	0.0963493	0.0109409	0	0.0659328	0.0670367	0.0171371	0	0	0.00257533	0.0229682	0.124834	0.00533721	0.022398	0.0437662	0.000667631	0.0029932	0.00853598	0.0382158	0.000198965	0.0387118	0.000609842	0	0.000160514	0.000328192	0	0	0	0	0	0	0.00373972	0	0	0	0
		0.0563552
		0.0777859
Endothelial cells (End)
	Arterial_EC	0.000877629	0.000160102	0	0.00167574	0	0	0.000221239	0.000133654	0	0.000957702	0	0.000137005	0	0.00225819	0.00179033	0	0.000907853	0.000426985	0.0141129	0	0	0.0015452	0.000160617	0.00132802	0.000485201	0	0	0.000556359	0	0.000595533	0.00046463	0	0.000166861	0.00581384	0.00111919	0.0035313	0.00800788	0.0126671	0.0014193	0.0245902	0.000801233	0.000793756	0.00133393	0.00997258	0.00353698	0.000662032	0	0.000458716
	Activated_PCV	0.000594609	0	0	0	0	0	0	0	0	0	0	0	0	0	0	0	0	0	0	0	0	0	0	0	0	0	0	0.0190275	0	0	0	0	0	0.0565513	0.000559597	0.0216693	0.0095832	0.273047	0.00162206	0.125218	0.0694607	0.0288398	0.0436861	0.00797806	0.0350482	0.000331016	0.00626679	0.00412844
	Venous_1	8.5945e-05	0	0	0	0	0	0	0	0	7.98085e-05	0	0	0	0	0	0	0	0	0	0	0	0	0	0	0	0	0	0.00233671	0	0	0	0	0.000333723	0.0278914	0	0.0282504	0.0039383	0.138635	0.00081103	0.16812	0.0297072	0.00304273	0.0042241	0.0169534	0.0475884	0.000662032	0	0.0394495
	Lymphatic_EC	0.000310827	0	0	0.000837872	0	0	0	0.000133654	0	0.000638468	0	0	0	0	0	0	0.00068089	0	0	0	0	0.000772599	0	0.00132802	0	0	0	0.00378324	0.000272109	9.92556e-05	0.000232315	0	0.00116803	0.0135443	0	0.0081862	0.00492287	0.0161858	0	0.00435996	0.00628659	0.00992195	0.000778124	0.0471204	0.00610932	0.00132406	0.000895255	0.0174312
	Venous_2	0.000618488	0.00064041	0.000938747	0	0.000169693	0.00095511	0.00265487	0.000935579	0	0	0.0001755	0.00027401	0.000179695	0	0.000596777	0	0.000226963	0	0.00201613	0	0.000512033	0.00206026	0.000160617	0	0.001213	0.00156006	0.000575871	0.00111272	0.000544218	0.000198511	0.00209084	0	0	0.0020985	0	0.0011236	0.000722022	0.0119634	0.000202758	0.00505755	0.0027735	0.000529171	0.0042241	0	0	0	0	0.00114679
	Angiogenic_EC	0.016337	0.00240154	0.00164281	0.0347717	0.00254539	0.00573066	0.0176991	0.0149693	0.0555556	0.0243416	0.002808	0.000959035	0.00386343	0.00828002	0.0061667	0	0.0132773	0.00853971	0.0887097	0.000944465	0.00972862	0.0973474	0.00497912	0.0278884	0.00776322	0.0144863	0.0262021	0.00200289	0.00462585	0.00436725	0.0199791	0.000862183	0.00934423	0.00058973	0	0.000321027	0.00039383	0	0	0	6.16333e-05	0.000132293	0	0.00199452	0.000321543	0	0	0.000458716
Myeloid cells (Mye)
	Mono_2	1.09643e-05	0	0	0	0	0	0	0	0	0.000239425	0	0	0	0	0	0	0	0	0	0	0	0	0	0	0	0.000111433	0	0	0	0	0	0	0	0	0	0	0	0	0	0	0	0	0	0	0	0	0	0
	Mono_1	0.00387291	0.00144092	0.000234687	0.0058651	0.000678771	0.00644699	0.00331858	0.000668271	0.0116959	0.0173982	0.000351	0	0.00287511	0.0052691	0.00377959	0	0.00624149	0.00683177	0.00201613	0.000188893	0	0.00257533	0.00722775	0	0.0014556	0.00278583	0.00748632	0.000111272	0.000816327	0.00198511	0.00824718	0.00159172	0.0143501	3.56163e-05	0	0	0	0	0	0	0	0	0	0.000747943	0	0	0	0
	Macro_CX3CR1	0.00101067	0	0	0.000837872	0.000339386	0.00262655	0.00110619	0.000133654	0	0.00430966	0.0001755	0	0.00125786	0.00263455	0.000596777	0	0.000794371	0.00426985	0.00201613	0	0	0.000772599	0.00337295	0	0	0.000445732	0.00143968	0	0.000272109	0.000992556	0.00127773	0	0.00266978	6.14599e-05	0	0	0.000131277	0	0	0	0	0	0	0.000747943	0	0	0	0
	DC_1	0.00827857	0.00224143	0.00117343	0.0175953	0.000848464	0.0140879	0.00752212	0.00227212	0.0116959	0.0231445	0.001404	0.000137005	0.00305481	0.0143018	0.00278496	0	0.0123695	0.0200683	0.0171371	0	0.000512033	0.00746845	0.0112432	0.0199203	0.00630762	0.00468019	0.00431903	0.00189162	0.00272109	0.00774194	0.0140551	0.00351506	0.0287002	0.00037956	0	0.000321027	0.000328192	0	0	0	0	0	0	0.00398903	0.000321543	0	0	0
	Macro_APOE	0.0611695	0.0208133	0.00586717	0.0636783	0.00373324	0.135148	0.0765487	0.0302058	0.116959	0.141341	0.0162338	0.000685025	0.0359389	0.124953	0.0177044	0	0.12222	0.0926558	0.0544355	0.00453343	0.0117768	0.122071	0.127048	0.264276	0.0543426	0.0303098	0.026778	0.00300434	0.00870748	0.0175682	0.0562202	0.020825	0.150843	0.00758049	0	0.0101124	0.00617	0	0	0.000871992	0.0027735	0.000132293	0.00211205	0.0742957	0.00578778	0	0	0.00275229
	Macro_SPP1	0.0025327	0.00912584	0.00469373	0.000837872	0	0.0360554	0.00840708	0.0032077	0	0.000319234	0.00737101	0	0.000179695	0.00150546	0	0	0.00102133	0.000853971	0	0	0.000512033	0.00334793	0.000160617	0	0.000242601	0.000111433	0	0	0.000272109	0.000397022	0.00046463	0.00145908	0.000500584	4.26737e-05	0	0.000160514	0	0	0	0	6.16333e-05	0	0.000444642	0	0	0	0	0.000229358
	DC_2	0.00155221	0.000480307	0	0.00167574	0	0.000477555	0.00132743	0.000267308	0	0.00574621	0.00026325	0	0.000539084	0.00150546	0.000795703	0	0.0024966	0.0089667	0.00201613	0	0	0.00206026	0.00401542	0.00398406	0.000485201	0.0010029	0.000575871	0.000333816	0	0.000992556	0.0054594	0.000198965	0.00400467	0.000190225	0	0.000321027	6.56383e-05	0	0	0.000174398	0	0	0.000111161	0.000997258	0	0	0	0.000458716
	Intermediate	0.0220626	0.0150496	0.0133771	0.00879765	0.000339386	0.105062	0.0526549	0.0165731	0.0146199	0.0386273	0.00930151	0.000685025	0.0105121	0.0203237	0.00358066	0	0.0301861	0.0401366	0.00806452	0.00170004	0.0384025	0.0587175	0.053646	0.0358566	0.0167394	0.00791175	0.00719839	0.00567486	0.00870748	0.00764268	0.0146358	0.00955034	0.051727	0.00252214	0	0.0046549	0.00190351	0	0	0.00331357	0.00104777	0.000264585	0.00188973	0.0177013	0	0	0	0.00504587
		0.10049
Fibroblasts (Fib)	smooth_muscle	0.010889	0.000960615	0.00328561	0.0201089	0.00220601	0.00119389	0.00641593	0.0255279	0.0263158	0.00678372	0.00579151	0.00027401	0.00224618	0.0135491	0.00258604	0	0.0170222	0.00384287	0.0372984	0.000188893	0.00460829	0.0229204	0.0038548	0.0159363	0.0152838	0.0456875	0.0198675	0.0112385	0.00544218	0.00575682	0.0111511	0.00159172	0.0095111	0.0543129	0.0134303	0.0420546	0.0129308	0.0281492	0.00202758	0.0931287	0.0512173	0.0206377	0.018675	0.103216	0.0874598	0.00331016	0.0143241	0.0392202
	wound_myCAF	0.000155424	0	0	0.000418936	0	0	0	0.000133654	0	0	0	0	0	0.000376364	0	0	0.000226963	0	0.00100806	0	0	0.00103013	0	0	0	0.000222866	0	0.00100145	0.000272109	0	0.000116158	0	0.000166861	0.00342427	0.00279799	0.00272873	0.00118149	0.00070373	0.000608273	0.00627834	0.00172573	0.00132293	0.00211205	0.00997258	0.00385852	0	0.00268577	0.0043578
	ap_CAFs	0.00567491	0.000800512	0.00328561	0.00460829	0	0.000716332	0.00176991	0.0117616	0.0409357	0.0146049	0.000877501	0.000137005	0.00206649	0.00639819	0.000397852	0	0.0231502	0.00426985	0.00806452	0	0.00256016	0.0103013	0.00497912	0.00265604	0.000242601	0.00211723	0.00316729	0.000333816	0.00136054	0.00158809	0.018469	0.000132644	0.00984482	0.00154665	0	0.0011236	0.000196915	0	0	0.00226718	0.000123267	0	0.000333482	0.00972326	0.00128617	0	0	0.000458716
	ecm_myCAF	0.0515603	0.00768492	0.0337949	0.173858	0.0111997	0.0074021	0.0360619	0.27065	0.0877193	0.0449322	0.0142155	0.00082203	0.0123091	0.105006	0.00954844	0.000218484	0.0806854	0.0478224	0.127016	0.00377786	0.0122888	0.235385	0.0332477	0.0504648	0.00557982	0.027524	0.0187158	0.00678758	0.0391837	0.0172705	0.0645836	0.00543839	0.0587352	0.0236072	0.000559597	0.0104334	0.00577617	0	0.000405515	0.00488315	0.0031433	0	0.00266785	0.174021	0.0192926	0	0.000895255	0.00848624
	IFNy_iCAF	0.00197379	0	0	0.0188521	0	0	0	0.00133654	0	0.00215483	0	0	0	0.00112909	0	0	0.000340445	0	0.00302419	0	0	0.00721092	0	0.00132802	0	0.000222866	0	0.020474	0	0	0.000580788	0	0.00650759	0.138012	0.0251819	0.131461	0.0536922	0.0133709	0.00831306	0.259679	0.082527	0.0177272	0.0889284	0.282972	0.509003	0.00595829	0.0107431	0.0990826
		0.0702534
																																		#VALUE!
																																		0
																																		0
																																		0
																																		0
																																		0
																																		0
																																		0
																																		0
																																		0
																																		0
																																		0
																																		0
																																		0
																																		0
																																		0
																																		0
																																		0
																																		0
																																		0
																																		0
																																		0
																																		0
																																		0
																																		0
																																		0
																																		0
																																		0
																																		0
																																		0
																																		0
																																		0
																																		0
																																		0
																																		0
																																		0
																																		0
																																		0
																																		0
																																		0
																																		0
																																		0
																																		0
																																		0
																																		0
																																		0
																																		0
																																		0
																																		0
																																		0
																																		0
																																		0
																																		0
																																		0
																																		0
																																		0
																																		0
																																		0
																																		0
																																		0
																																		0
																																		0
																																		0
																																		0
																																		0
																																		0
																																		0
																																		0
																																		0
																																		0
																																		0
																																		0
																																		0
																																		0
																																		0
																																		0
																																		0
																																		0
																																		0
																																		0
																																		0
																																		0
																																		0
																																		0
																																		0
																																		0
																																		0
																																		0
																																		0
																																		0
																																		0
																																		0
																																		0
																																		0
																																		0
																																		0
																																		0
																																		0
																																		0
																																		0
																																		0
																																		0
																																		0
																																		0
																																		0
																																		0
																																		0
																																		0
																																		0
																																		0
																																		0
																																		0
																																		0
																																		0
																																		0
																																		0
																																		0
																																		0
																																		0
																																		0
																																		0
																																		0
																																		0
																																		0
																																		0
																																		0
																																		0
																																		0
																																		0
																																		0
																																		0
																																		0
																																		0
																																		0
																																		0
																																		0
																																		0
																																		0
																																		0
																																		0
																																		0
																																		0
																																		0
																																		0
																																		0
																																		0
																																		0
																																		0
																																		0
																																		0
																																		0
																																		0
																																		0
																																		0
																																		0
																																		0
																																		0
																																		0
																																		0
																																		0
																																		0
																																		0
																																		0
																																		0
																																		0
																																		0
																																		0
																																		0
																																		0
																																		0
																																		0
																																		0
																																		0
																																		0
																																		0
																																		0
																																		0
																																		0
																																		0
																																		0
																																		0
																																		0
																																		0
																																		0
																																		0
																																		0
																																		0
																																		0
																																		0
																																		0
																																		0
																																		0
																																		0
																																		0
																																		0
																																		0
																																		0
																																		0
																																		0
																																		0
																																		0
																																		0
																																		0
																																		0
																																		0
																																		0
																																		0
																																		0
																																		0
																																		0
																																		0
																																		0
																																		0
																																		0
																																		0
																																		0
																																		0
																																		0
																																		0
																																		0
																																		0
																																		0
																																		0
																																		0
																																		0
																																		0
																																		0
																																		0
																																		0
																																		0
																																		0
																																		0
																																		0
																																		0
																																		0
																																		0
																																		0
																																		0
																																		0
																																		0
																																		0
																																		0
																																		0
																																		0
																																		0
																																		0
																																		0
																																		0
																																		0
																																		0
																																		0
																																		0
																																		0
																																		0
																																		0
																																		0
																																		0
																																		0
																																		0
																																		0
																																		0
																																		0
																																		0
																																		0
																																		0
																																		0
																																		0
																																		0
																																		0
																																		0
																																		0
																																		0
																																		0
																																		0
																																		0
																																		0
																																		0
																																		0
																																		0
																																		0
																																		0
																																		0
																																		0
																																		0
																																		0
																																		0
																																		0
																																		0
																																		0
																																		0
																																		0
																																		0
																																		0
																																		0
																																		0
																																		0
																																		0
																																		0
																																		0
																																		0
																																		0
																																		0
																																		0
																																		0
																																		0
																																		0
																																		0
																																		0
																																		0
																																		0
																																		0
																																		0
																																		0
																																		0
																																		0
																																		0
																																		0
																																		0
																																		0
																																		0
																																		0
																																		0
																																		0
																																		0
																																		0
																																		0
																																		0
																																		0
																																		0
																																		0
																																		0
																																		0
																																		0
																																		0
																																		0
																																		0
																																		0
																																		0
																																		0
																																		0
																																		0
																																		0
																																		0
																																		0
																																		0
																																		0
																																		0
																																		0
																																		0
																																		0
																																		0
																																		0
																																		0
																																		0
																																		0
																																		0
																																		0
																																		0
																																		0
																																		0
[truncated: 7 more columns]

## Sheet: CRC
		C114	C140	C125	C136	C124	C135	C159	C168	C167	C165	C116	C115	C149	C155	C107	C103	C119	C104	C111	C143	C164	C144	C106	C105	C112	C110	C130	C133	C142	C145	C158	C150	C109	C172	C139	C118	C126	C129	C163	C171	C160	C151	C132	C123	C169	C166	C122	C152
		C114	C140	C125	C136	C124	C135	C159	C168	C167	C165	C116	C115	C149	C155	C107	C103	C119	C104	C111	C143	C164	C144	C106	C105	C112	C110	C130	C133	C142	C145	C158	C150	C109	C172	C139	C118	C126	C129	C163	C171	C160	C151	C132	C123	C169	C166	C122	C152
Epi	Paneth	0	0	0	0	4	0	0	0	0	1068	0	1	0	0	0	0	0	0	0	0	0	0	0	0	0	0	0	0	0	0	0	0	0	0	0	0	0	0	0	0	0	0	0	0	0	0	0	0
	Goblet_BEST2	38	45	102	4	105	0	1	0	0	16	45	12	98	176	45	22	0	313	1	45	17	66	27	66	4	0	9	13	157	0	1	5	13	1	253	0	41	270	194	80	89	0	6	42	0	7	128	140
	Cancer_Malig	1334	702	561	367	577	566	897	768	286	14	778	542	418	667	2003	1504	1019	1032	644	1189	1467	647	1063	1054	725	334	3153	972	909	248	811	545	771	351	2066	1196	885	2407	1606	955	80	329	1321	3956	638	104	1616	701
	Enteroendocine	0	0	0	0	0	0	1	0	0	0	0	0	0	0	0	0	0	0	0	0	0	1	0	0	0	0	0	0	0	1887	0	0	0	0	0	0	0	0	0	0	0	0	0	0	0	0	0	0
	Colonocyte	138	69	212	0	294	9	17	0	0	0	96	5	219	132	137	377	3	322	4	43	32	198	27	12	33	0	60	5	267	0	0	5	20	9	716	3	16	419	364	127	161	0	41	118	0	4	366	228
	Microfold	0	1559	1222	1049	10	482	2	0	0	0	0	0	568	14	7	94	8	172	0	1	1	0	0	147	955	0	0	4	18	0	0	1198	709	0	76	0	4	2	1	39	0	0	0	0	0	112	1	0
	Stem_Pro	0	0	2	0	0	0	0	0	0	0	0	0	0	0	0	2617	0	0	0	0	0	0	0	0	0	0	0	0	0	0	0	0	0	0	0	0	0	0	0	0	0	0	0	0	0	0	0	0
	Epi_BEST4	3	0	2	0	17	0	0	0	0	0	0	0	0	4	0	0	0	17	1	1	0	4	1	0	0	0	1	0	14	0	0	0	0	0	5	0	0	19	15	1	2	0	0	1	0	0	3	7
	Tuft	8	1	1	0	5	1	5	0	0	0	2	0	4	12	58	3	2	9	2	1	4	7	4	5	0	0	2	11	5	4	2	6	1	0	2	0	0	6	22	16	1	0	0	0	0	5	2	1
	Stem_LGR5	0	20	11	10	7	11	61	0	0	4	0	0	0	435	8	1	2	16	0	0	51	0	0	130	57	0	1	0	10	0	1	14	3	12	8	0	6	0	17	3625	3	0	0	0	0	4489	3	0
End		C114	C140	C125	C136	C124	C135	C159	C168	C167	C165	C116	C115	C149	C155	C107	C103	C119	C104	C111	C143	C164	C144	C106	C105	C112	C110	C130	C133	C142	C145	C158	C150	C109	C172	C139	C118	C126	C129	C163	C171	C160	C151	C132	C123	C169	C166	C122	C152
	Angiogenic_EC_1	2	12	24	3	13	8	17	22	4	14	2	0	11	16	9	8	0	3	4	3	31	2	1	1	20	6	16	3	6	6	17	14	3	7	2	2	21	6	37	46	39	0	5	20	27	55	4	3
	Lymphatic_EC	1	3	3	1	12	4	2	1	0	9	1	0	5	1	8	3	0	1	0	0	1	4	0	0	4	3	5	2	0	4	1	1	2	0	9	0	1	8	2	7	2	0	0	5	1	1	1	1
	Pericyte	3	3	9	0	52	2	0	0	0	1	0	0	3	2	0	1	0	0	0	4	0	0	0	1	3	0	1	1	3	0	37	1	0	0	11	0	2	9	1	7	1	0	0	1	0	0	5	7
	Capillaries_2	6	13	8	1	29	1	1	0	0	1	1	0	10	3	8	7	0	1	3	5	0	3	0	1	2	0	1	0	3	23	1	2	2	1	12	0	1	10	0	2	0	0	0	3	0	0	4	6
	Capillaries_1	1	17	8	4	22	5	0	0	0	2	1	0	13	2	4	12	0	5	2	2	0	2	0	0	10	0	0	1	7	6	0	8	0	1	16	0	0	8	5	15	7	0	0	2	0	0	8	11
	Activated_PCV	3	32	37	5	53	23	6	0	1	45	0	0	58	7	4	18	0	2	2	10	1	12	0	1	32	1	4	0	7	10	1	12	4	1	58	2	0	39	20	23	16	0	1	6	4	8	13	3
	Angiogenic_EC_2	2	84	17	5	39	36	4	2	0	3	2	3	34	0	19	25	0	5	5	23	2	2	0	4	18	6	4	8	9	95	7	12	10	4	22	2	12	36	7	6	4	0	5	33	5	6	3	3
	Arterial_EC	0	0	0	0	1	2	0	0	0	0	0	0	0	0	1	0	0	0	0	0	0	0	0	0	1	0	0	0	0	0	0	0	0	0	0	0	0	1	0	0	0	0	0	0	0	0	0	0
		C114	C140	C125	C136	C124	C135	C159	C168	C167	C165	C116	C115	C149	C155	C107	C103	C119	C104	C111	C143	C164	C144	C106	C105	C112	C110	C130	C133	C142	C145	C158	C150	C109	C172	C139	C118	C126	C129	C163	C171	C160	C151	C132	C123	C169	C166	C122	C152
Mye	mature_cDC	9	40	94	21	17	98	7	18	9	5	18	7	29	14	33	17	1	20	11	79	8	10	13	15	48	23	18	10	11	26	21	13	6	3	22	20	58	23	9	35	4	1	7	62	13	4	8	3
	Mono_3	3	0	0	3	11	4	10	0	26	78	0	86	3	16	7	4	2	2	38	6	0	44	9	31	8	48	11	1	1	6	107	8	84	19	0	5	3	1	1	1	2	8	9	0	13	1	11	0
	Macro_APOE	36	214	476	130	887	112	151	386	82	549	153	60	107	123	271	131	15	21	317	96	89	90	26	22	522	464	254	343	51	150	307	66	65	212	158	228	510	150	54	183	231	10	176	425	94	104	60	71
	pDC1	0	4	4	1	1	13	2	1	0	2	1	3	2	1	5	0	0	0	1	8	0	0	0	0	2	2	3	2	0	1	4	1	0	1	0	2	3	1	0	1	0	0	0	8	2	1	0	1
	cDC2	11	51	96	8	49	60	14	9	6	14	12	2	53	25	26	38	1	7	13	28	5	7	6	8	51	16	18	25	7	29	31	5	2	13	25	8	36	66	21	67	25	0	41	58	1	7	6	5
	Macro_FTL	42	54	113	49	167	80	20	5	106	5	48	8	35	9	81	61	4	75	57	33	24	89	40	81	220	28	73	42	38	49	33	10	28	30	71	75	33	44	15	19	5	2	56	203	30	4	56	9
	Mono_1	20	89	157	18	605	443	26	159	27	508	46	91	46	36	102	17	15	6	294	211	44	87	11	19	186	340	165	37	58	130	297	23	107	20	122	18	263	102	29	12	88	21	59	160	165	99	77	24
	Mono_2	23	25	86	13	114	32	31	10	4	41	24	11	16	24	79	13	1	13	5	5	34	60	25	15	32	10	35	5	20	2	24	15	31	45	27	25	19	36	11	39	11	2	16	37	26	34	35	16
	Macro_Pro	20	32	123	22	36	38	17	11	2	24	31	3	15	8	16	21	0	6	8	22	2	3	4	5	81	16	15	40	6	17	37	15	1	25	15	39	50	48	9	31	20	0	35	89	4	8	1	6
		C114	C140	C125	C136	C124	C135	C159	C168	C167	C165	C116	C115	C149	C155	C107	C103	C119	C104	C111	C143	C164	C144	C106	C105	C112	C110	C130	C133	C142	C145	C158	C150	C109	C172	C139	C118	C126	C129	C163	C171	C160	C151	C132	C123	C169	C166	C122	C152
Fib	smooth_muscle	0	0	0	0	3	1	0	0	0	0	0	0	1	1	0	1	0	0	1	0	0	1	0	0	2	0	0	1	0	9	0	1	0	0	3	0	3	1	0	0	0	0	0	1	0	0	1	1
	CXCL14+iCAF	3	15	34	0	15	0	0	0	0	0	1	0	6	26	2	15	0	3	0	3	1	1	0	1	6	0	2	5	1	1	0	3	1	1	26	1	1	14	19	9	7	0	0	3	0	0	22	18
	wound_myCAF_2	0	1	0	0	2	0	0	0	0	3	0	0	1	0	0	0	0	0	0	0	0	0	0	0	4	0	0	1	0	0	0	0	0	0	0	0	0	1	1	0	0	0	0	0	0	0	0	0
	wound_myCAF_1	8	35	38	8	90	13	6	9	1	27	0	3	14	17	7	13	0	4	8	6	3	1	0	3	16	2	9	8	6	44	8	12	9	12	18	4	36	27	16	20	18	0	1	7	4	5	14	20
	detox_iCAF	0	0	0	0	0	0	0	0	0	0	0	0	0	0	0	0	0	0	0	0	0	0	0	0	1	0	0	0	0	0	0	0	0	0	1	0	0	0	0	0	0	0	0	0	0	0	0	0
	anti_CAFs	5	7	5	0	51	7	3	6	11	7	2	0	3	14	1	8	0	3	6	8	0	4	0	3	12	0	9	9	6	26	1	1	4	0	12	2	13	23	4	6	4	0	0	10	7	0	7	8
	TGF尾_myCAF	4	40	67	3	8	0	3	0	0	0	0	0	6	15	3	19	2	0	0	2	4	0	0	4	16	0	3	7	0	2	1	0	3	6	4	2	0	7	0	25	5	0	0	4	0	1	0	0
	ecm_myCAF	0	4	6	2	50	7	1	61	11	5	0	1	1	24	4	2	0	1	57	8	7	2	0	1	11	4	0	23	0	7	8	1	36	0	4	0	4	8	3	0	15	0	0	9	10	4	0	3
		C114	C140	C125	C136	C124	C135	C159	C168	C167	C165	C116	C115	C149	C155	C107	C103	C119	C104	C111	C143	C164	C144	C106	C105	C112	C110	C130	C133	C142	C145	C158	C150	C109	C172	C139	C118	C126	C129	C163	C171	C160	C151	C132	C123	C169	C166	C122	C152
TNK	T_helper	38	386	411	466	104	676	2	14	8	2	35	7	287	7	226	323	19	34	157	327	12	191	26	212	236	37	79	426	61	49	0	108	42	2	94	50	44	188	14	1	0	6	132	171	0	12	36	41
	CD8Teff_2	2	1	1	0	1	0	46	296	434	3	9	2	0	24	0	1	0	0	0	1	968	0	1	0	0	3	4	0	0	0	10	1	0	100	1	1	2	0	218	38	48	0	4	12	365	1	0	0
	CD4Tcm	10	44	45	17	235	54	0	0	1	0	65	0	161	1	98	40	25	71	27	102	1	61	47	235	32	10	31	91	40	6	0	11	2	0	220	5	26	445	3	0	2	2	41	119	3	4	64	21
	CD8Pro	85	37	128	74	28	57	27	87	97	3	110	29	10	29	211	49	25	28	16	62	223	114	51	9	23	70	456	14	53	9	11	12	11	42	72	88	37	16	115	101	30	4	466	327	82	33	17	13
	Treg	46	189	258	193	320	276	85	161	97	13	110	28	101	166	244	148	31	64	54	270	158	229	85	77	245	75	261	148	152	85	51	27	21	61	111	138	172	141	237	269	64	2	345	484	95	64	47	24
	CD4Tn	1	2	6	2	8	3	88	157	56	14	0	0	6	296	6	5	1	3	0	2	205	3	0	2	5	0	3	0	0	0	46	6	0	37	8	3	3	1	258	961	88	0	0	4	90	157	7	0
	CD8Teff_1	78	9	111	15	226	54	4	3	0	0	24	3	63	80	43	111	7	97	16	25	11	180	29	41	14	47	557	32	95	24	0	8	11	8	456	319	17	117	68	25	18	2	35	226	0	10	76	51
	NK	11	34	63	36	114	83	6	12	7	19	17	7	49	28	133	84	6	35	12	45	53	106	41	31	39	30	103	82	12	23	26	9	11	53	81	116	35	57	41	21	27	4	47	82	28	10	14	10
	CD8Tex	142	22	97	265	248	280	18	119	35	10	658	110	71	48	1022	59	245	35	52	268	84	1116	187	42	43	322	814	202	295	17	16	52	8	20	197	142	37	152	376	149	32	25	2378	1421	33	23	99	128
[truncated: 51 more columns]

## Sheet: CRC-1
			tumor tissue
		average	C114	C140	C125	C136	C124	C135	C159	C168	C167	C165	C116	C115	C149	C155	C107	C103	C119	C104	C111	C143	C164	C144	C106	C105	C112	C110	C130	C133	C142	C145	C158	C150	C109	C172	C139	C118	C126	C129	C163	C171	C160	C151	C132	C123	C169	C166	C122
Epi	Paneth	0.00690284	0	0	0	0	0.000863931	0	0	0	0	0.425668	0	0.000976562	0	0	0	0	0	0	0	0	0	0	0	0	0	0	0	0	0	0	0	0	0	0	0	0	0	0	0	0	0	0	0	0	0	0	0
	Goblet_BEST2	0.0198997	0.0177903	0.0115533	0.0219922	0.00143113	0.0226782	0	0.000632511	0	0	0.00637704	0.0196335	0.0117188	0.0387812	0.0703156	0.00912594	0.00374659	0	0.129019	0.000550055	0.0152853	0.00479819	0.0197192	0.0156613	0.0289601	0.00107556	0	0.00145631	0.00505051	0.0674399	0	0.000521376	0.00224115	0.00643246	0.000911577	0.0505596	0	0.0171261	0.055001	0.0508786	0.011491	0.0774587	0	0.00114789	0.00517943	0	0.00130184	0.0454707
	Cancer_Malig	0.340049	0.624532	0.180231	0.120957	0.131306	0.124622	0.159842	0.567362	0.331463	0.218154	0.00557991	0.339442	0.529297	0.165414	0.26648	0.406206	0.256131	0.7106	0.425392	0.354235	0.403872	0.414056	0.193307	0.616589	0.462484	0.194945	0.176067	0.510194	0.377622	0.390464	0.0828047	0.422836	0.244285	0.381494	0.319964	0.41287	0.479167	0.369674	0.490324	0.421191	0.137173	0.0696258	0.787081	0.252726	0.487853	0.366667	0.0193416	0.574067
	Enteroendocine	0.0101771	0	0	0	0	0	0	0.000632511	0	0	0	0	0	0	0	0	0	0	0	0	0	0	0.000298775	0	0	0	0	0	0	0	0.63005	0	0	0	0	0	0	0	0	0	0	0	0	0	0	0	0	0
	Colonocyte	0.0322339	0.0646067	0.017715	0.0457094	0	0.0634989	0.00254165	0.0107527	0	0	0	0.0418848	0.00488281	0.086664	0.0527367	0.0277834	0.064203	0.00209205	0.132729	0.00220022	0.014606	0.00903189	0.0591575	0.0156613	0.00526547	0.00887335	0	0.00970874	0.0019425	0.114691	0	0	0.00224115	0.00989609	0.00820419	0.143086	0.00120192	0.00668338	0.0853534	0.0954629	0.0182419	0.140122	0	0.00784389	0.0145517	0	0.000743909	0.130018
	Microfold	0.0676348	0	0.400257	0.263476	0.375313	0.00215983	0.13612	0.00126502	0	0	0	0	0	0.224772	0.00559329	0.00141959	0.0160082	0.0055788	0.0708986	0	0.000339674	0.000282247	0	0	0.064502	0.256789	0	0	0.001554	0.00773196	0	0	0.536979	0.350816	0	0.0151878	0	0.00167084	0.000407415	0.000262261	0.00560184	0	0	0	0	0	0.0208295	0.00035524
	Stem_Pro	0.00721468	0	0	0.00043122	0	0	0	0	0	0	0	0	0	0	0	0	0.445674	0	0	0	0	0	0	0	0	0	0	0	0	0	0	0	0	0	0	0	0	0	0	0	0	0	0	0	0	0	0	0
	Epi_BEST4	0.000850265	0.00140449	0	0.00043122	0	0.00367171	0	0	0	0	0	0	0	0	0.00159808	0	0	0	0.00700742	0.000550055	0.000339674	0	0.0011951	0.000580046	0	0	0	0.000161812	0	0.00601375	0	0	0	0	0	0.000999201	0	0	0.00387044	0.00393391	0.000143637	0.00174064	0	0	0.00012332	0	0	0.00106572
	Tuft	0.0097869	0.00374532	0.000256739	0.00021561	0	0.00107991	0.000282406	0.00316256	0	0	0	0.0008726	0	0.0015829	0.00479425	0.0117623	0.000510899	0.0013947	0.00370981	0.00110011	0.000339674	0.00112899	0.00209143	0.00232019	0.00219394	0	0	0.000323625	0.0042735	0.00214777	0.00133556	0.00104275	0.00268938	0.000494805	0	0.00039968	0	0	0.00122224	0.00576974	0.00229819	0.000870322	0	0	0	0	0.000929887	0.00071048
	Stem_LGR5	0.0352522	0	0.00513479	0.00237171	0.00357782	0.00151188	0.00310647	0.0385832	0	0	0.00159426	0	0	0	0.173791	0.00162239	0.0001703	0.0013947	0.00659522	0	0	0.0143946	0	0	0.0570426	0.0153267	0	0.000161812	0	0.00429553	0	0.000521376	0.00627521	0.00148441	0.0109389	0.00159872	0	0.00250627	0	0.00445843	0.520684	0.00261097	0	0	0	0	0.834852	0.00106572
		0.530001
End
	Angiogenic_EC_1	0.0045813	0.00093633	0.00308087	0.00517464	0.00107335	0.00280778	0.00225925	0.0107527	0.00949504	0.00305111	0.00557991	0.0008726	0	0.00435299	0.00639233	0.00182519	0.0013624	0	0.0012366	0.00220022	0.00101902	0.00874965	0.00059755	0.000580046	0.000438789	0.00537779	0.00316289	0.002589	0.0011655	0.00257732	0.00200334	0.0088634	0.00627521	0.00148441	0.00638104	0.00039968	0.000801282	0.00877193	0.00122224	0.00970365	0.0066073	0.0339426	0	0.000956572	0.0024664	0.0155172	0.0102288	0.00142096
	Lymphatic_EC	0.000730607	0.000468165	0.000770218	0.000646831	0.000357782	0.00259179	0.00112962	0.00126502	0.000431593	0	0.00358709	0.0004363	0	0.00197863	0.000399521	0.00162239	0.000510899	0	0.000412201	0	0	0.000282247	0.0011951	0	0	0.00107556	0.00158144	0.000809061	0.000777001	0	0.00133556	0.000521376	0.000448229	0.000989609	0	0.00179856	0	0.000417711	0.00162966	0.000524521	0.00100546	0.00174064	0	0	0.000616599	0.000574713	0.000185977	0.00035524
	Pericyte	0.00109475	0.00140449	0.000770218	0.00194049	0	0.0112311	0.000564812	0	0	0	0.000398565	0	0	0.00118718	0.000799041	0	0.0001703	0	0	0	0.0013587	0	0	0	0.000438789	0.000806668	0	0.000161812	0.0003885	0.00128866	0	0.0192909	0.000448229	0	0	0.00219824	0	0.000835422	0.00183337	0.000262261	0.00100546	0.000870322	0	0	0.00012332	0	0	0.0017762
	Capillaries_2	0.00110472	0.00280899	0.00333761	0.00172488	0.000357782	0.0062635	0.000282406	0.000632511	0	0	0.000398565	0.0004363	0	0.00395726	0.00119856	0.00162239	0.0011921	0	0.000412201	0.00165017	0.00169837	0	0.000896325	0	0.000438789	0.000537779	0	0.000161812	0	0.00128866	0.00767947	0.000521376	0.000896459	0.000989609	0.000911577	0.00239808	0	0.000417711	0.00203707	0	0.000287274	0	0	0	0.000369959	0	0	0.00142096
	Capillaries_1	0.0013466	0.000468165	0.00436457	0.00172488	0.00143113	0.00475162	0.00141203	0	0	0	0.00079713	0.0004363	0	0.00514444	0.000799041	0.000811194	0.0020436	0	0.00206101	0.00110011	0.000679348	0	0.00059755	0	0	0.00268889	0	0	0.0003885	0.00300687	0.00200334	0	0.00358584	0	0.000911577	0.00319744	0	0	0.00162966	0.0013113	0.00215455	0.00609225	0	0	0.00024664	0	0	0.00284192
	Activated_PCV	0.0038601	0.00140449	0.00821566	0.00797758	0.00178891	0.0114471	0.00649534	0.00379507	0	0.000762777	0.0179354	0	0	0.0229521	0.00279664	0.000811194	0.0030654	0	0.000824402	0.00110011	0.00339674	0.000282247	0.0035853	0	0.000438789	0.00860446	0.000527148	0.000647249	0	0.00300687	0.0033389	0.000521376	0.00537875	0.00197922	0.000911577	0.0115907	0.000801282	0	0.00794459	0.00524521	0.00330365	0.0139252	0	0.000191314	0.000739919	0.00229885	0.00148782	0.00461812
	Angiogenic_EC_2	0.00398664	0.00093633	0.0215661	0.00366537	0.00178891	0.00842333	0.0101666	0.00253004	0.000863185	0	0.0011957	0.0008726	0.00292969	0.0134547	0	0.00385317	0.00425749	0	0.00206101	0.00275028	0.0078125	0.000564493	0.00059755	0	0.00175516	0.00484001	0.00316289	0.000647249	0.003108	0.00386598	0.0317195	0.00364964	0.00537875	0.00494805	0.00364631	0.00439648	0.000801282	0.00501253	0.00733347	0.00183582	0.000861821	0.00348129	0	0.000956572	0.00406955	0.00287356	0.00111586	0.00106572
	Arterial_EC	2.85485e-05	0	0	0	0	0.000215983	0.000564812	0	0	0	0	0	0	0	0	0.000202799	0	0	0	0	0	0	0	0	0	0.000268889	0	0	0	0	0	0	0	0	0	0	0	0	0.000203707	0	0	0	0	0	0	0	0	0
Mye	mature_cDC	0.00710126	0.00421348	0.0102696	0.0202674	0.00751342	0.00367171	0.0276758	0.00442758	0.00776867	0.00686499	0.00199283	0.0078534	0.00683594	0.0114761	0.00559329	0.00669235	0.0028951	0.00069735	0.00824402	0.00605061	0.0268342	0.00225797	0.00298775	0.0075406	0.00658183	0.0129067	0.0121244	0.00291262	0.003885	0.00472509	0.00868114	0.0109489	0.00582698	0.00296883	0.00273473	0.00439648	0.00801282	0.0242272	0.00468527	0.00236035	0.00502729	0.00348129	0.00239234	0.0013392	0.00764583	0.00747126	0.000743909	0.00284192
	Mono_3	0.00876945	0.00140449	0	0	0.00107335	0.00237581	0.00112962	0.00632511	0	0.0198322	0.0310881	0	0.0839844	0.00118718	0.00639233	0.00141959	0.000681199	0.0013947	0.000824402	0.0209021	0.00203804	0	0.0131461	0.00522042	0.0136025	0.00215112	0.0253031	0.00177994	0.0003885	0.000429553	0.00200334	0.0557873	0.00358584	0.0415636	0.01732	0	0.00200321	0.00125313	0.000203707	0.000262261	0.000143637	0.00174064	0.0191388	0.00172183	0	0.00747126	0.000185977	0.00390764
	Macro_APOE	0.0704523	0.0168539	0.0549422	0.10263	0.0465116	0.191577	0.0316295	0.0955092	0.166595	0.0625477	0.218812	0.0667539	0.0585938	0.0423427	0.049141	0.0549584	0.0223093	0.0104603	0.00865622	0.174367	0.0326087	0.02512	0.0268898	0.0150812	0.00965336	0.14036	0.244597	0.0411003	0.133256	0.0219072	0.0500835	0.160063	0.0295831	0.0321623	0.193254	0.0315747	0.0913462	0.213033	0.0305561	0.0141621	0.0262856	0.201044	0.0239234	0.0336713	0.0524109	0.054023	0.0193416	0.0213144
	pDC1	0.000609778	0	0.00102696	0.000862441	0.000357782	0.000215983	0.00367128	0.00126502	0.000431593	0	0.00079713	0.0004363	0.00292969	0.000791452	0.000399521	0.00101399	0	0	0	0.000550055	0.00271739	0	0	0	0	0.000537779	0.0010543	0.000485437	0.000777001	0	0.00033389	0.00208551	0.000448229	0	0.000911577	0	0.000801282	0.00125313	0.000203707	0	0.000143637	0	0	0	0.000986558	0.00114943	0.000185977	0
	cDC2	0.00720408	0.00514981	0.0130937	0.0206986	0.00286225	0.0105832	0.0169444	0.00885515	0.00388433	0.00457666	0.00557991	0.0052356	0.00195312	0.0209735	0.00998801	0.00527276	0.00647139	0.00069735	0.00288541	0.00715072	0.00951087	0.00141123	0.00209143	0.00348028	0.00351031	0.0137134	0.00843437	0.00291262	0.00971251	0.00300687	0.0096828	0.0161627	0.00224115	0.000989609	0.0118505	0.004996	0.00320513	0.0150376	0.0134447	0.00550747	0.00962367	0.0217581	0	0.00784389	0.00715255	0.000574713	0.00130184	0.00213144
	Macro_FTL	0.0160438	0.0196629	0.0138639	0.0243639	0.0175313	0.0360691	0.0225925	0.0126502	0.00215796	0.0808543	0.00199283	0.0209424	0.0078125	0.0138504	0.00359569	0.0164267	0.0103883	0.0027894	0.0309151	0.0313531	0.0112092	0.00677392	0.026591	0.0232019	0.0355419	0.0591557	0.0147601	0.0118123	0.016317	0.016323	0.0163606	0.0172054	0.00448229	0.0138545	0.0273473	0.0141886	0.0300481	0.0137845	0.00896313	0.00393391	0.0027291	0.00435161	0.00478469	0.0107136	0.0250339	0.0172414	0.000743909	0.0198934
	Mono_1	0.0482499	0.0093633	0.0228498	0.0338508	0.00644007	0.13067	0.125106	0.0164453	0.0686232	0.020595	0.202471	0.0200698	0.0888672	0.0182034	0.0143827	0.0206855	0.0028951	0.0104603	0.00247321	0.161716	0.0716712	0.0124189	0.0259934	0.00638051	0.00833699	0.0500134	0.17923	0.026699	0.0143745	0.0249141	0.0434057	0.154849	0.0103093	0.0529441	0.0182315	0.0243805	0.00721154	0.109858	0.0207782	0.00760556	0.00172364	0.0765883	0.0502392	0.0112875	0.0197312	0.0948276	0.0184118	0.0273535
	Mono_2	0.00870454	0.0107678	0.00641849	0.0185425	0.00465116	0.024622	0.009037	0.0196078	0.00431593	0.00305111	0.0163412	0.0104712	0.0107422	0.00633162	0.00958849	0.0160211	0.0022139	0.00069735	0.00535862	0.00275028	0.00169837	0.00959639	0.0179265	0.0145012	0.00658183	0.00860446	0.00527148	0.00566343	0.0019425	0.00859107	0.00066778	0.012513	0.00672344	0.0153389	0.041021	0.00539568	0.010016	0.00793651	0.00733347	0.00288487	0.00560184	0.00957354	0.00478469	0.00306103	0.00456283	0.0149425	0.00632323	0.0124334
	Macro_Pro	0.00726443	0.0093633	0.00821566	0.0265201	0.0078712	0.00777538	0.0107314	0.0107527	0.00474752	0.00152555	0.00956556	0.0135253	0.00292969	0.00593589	0.00319616	0.00324478	0.00357629	0	0.00247321	0.00440044	0.00747283	0.000564493	0.000896325	0.00232019	0.00219394	0.02178	0.00843437	0.00242718	0.01554	0.00257732	0.00567613	0.0192909	0.00672344	0.000494805	0.0227894	0.0029976	0.015625	0.0208855	0.00977796	0.00236035	0.00445274	0.0174064	0	0.006696	0.0109755	0.00229885	0.00148782	0.00035524
		0.1744
Fib	smooth_muscle	0.000270406	0	0	0	0	0.000647948	0.000282406	0	0	0	0	0	0	0.000395726	0.000399521	0	0.0001703	0	0	0.000550055	0	0	0.000298775	0	0	0.000537779	0	0	0.0003885	0	0.00300501	0	0.000448229	0	0	0.00059952	0	0.00125313	0.000203707	0	0	0	0	0	0.00012332	0	0	0.00035524
	CXCL14+iCAF	0.002019	0.00140449	0.00385109	0.00733075	0	0.00323974	0	0	0	0	0	0.0004363	0	0.00237436	0.0103875	0.000405597	0.0025545	0	0.0012366	0	0.00101902	0.000282247	0.000298775	0	0.000438789	0.00161334	0	0.000323625	0.0019425	0.000429553	0.00033389	0	0.00134469	0.000494805	0.000911577	0.00519584	0.000400641	0.000417711	0.0028519	0.00498295	0.00129273	0.00609225	0	0	0.000369959	0	0	0.00781528
	wound_myCAF_2	0.00112118	0	0.000256739	0	0	0.000431965	0	0	0	0	0.0011957	0	0	0.000395726	0	0	0	0	0	0	0	0	0	0	0	0.00107556	0	0	0.0003885	0	0	0	0	0	0	0	0	0	0.000203707	0.000262261	0	0	0	0	0	0	0	0
	wound_myCAF_1	0.00497852	0.00374532	0.00898588	0.00819319	0.00286225	0.0194384	0.00367128	0.00379507	0.00388433	0.000762777	0.0107613	0	0.00292969	0.00554017	0.00679185	0.00141959	0.0022139	0	0.0016488	0.00440044	0.00203804	0.00084674	0.000298775	0	0.00131637	0.00430223	0.0010543	0.00145631	0.003108	0.00257732	0.0146912	0.00417101	0.00537875	0.00445324	0.0109389	0.00359712	0.00160256	0.0150376	0.0055001	0.00419617	0.00287274	0.0156658	0	0.000191314	0.000863238	0.00229885	0.000929887	0.00497336
	detox_iCAF	4.83146e-05	0	0	0	0	0	0	0	0	0	0	0	0	0	0	0	0	0	0	0	0	0	0	0	0	0.000268889	0	0	0	0	0	0	0	0	0	0.00019984	0	0	0	0	0	0	0	0	0	0	0	0
	anti_CAFs	0.00243791	0.00234082	0.00179718	0.00107805	0	0.0110151	0.00197684	0.00189753	0.00258956	0.00839054	0.00278996	0.0008726	0	0.00118718	0.00559329	0.000202799	0.0013624	0	0.0012366	0.00330033	0.00271739	0	0.0011951	0	0.00131637	0.00322667	0	0.00145631	0.0034965	0.00257732	0.00868114	0.000521376	0.000448229	0.00197922	0	0.00239808	0.000801282	0.00543024	0.00468527	0.00104904	0.000861821	0.00348129	0	0	0.0012332	0.00402299	0	0.00248668
	TGF尾_myCAF	0.00206485	0.00187266	0.0102696	0.0144459	0.00107335	0.00172786	0	0.00189753	0	0	0	0	0	0.00237436	0.00599281	0.000608396	0.00323569	0.0013947	0	0	0.000679348	0.00112899	0	0	0.00175516	0.00430223	0	0.000485437	0.0027195	0	0.00066778	0.000521376	0	0.00148441	0.00546946	0.000799361	0.000801282	0	0.00142595	0	0.00359092	0.00435161	0	0	0.000493279	0	0.000185977	0
	ecm_myCAF	0.00397329	0	0.00102696	0.00129366	0.000715564	0.0107991	0.00197684	0.000632511	0.0263271	0.00839054	0.00199283	0	0.000976562	0.000395726	0.00958849	0.000811194	0.000340599	0	0.000412201	0.0313531	0.00271739	0.00197573	0.00059755	0	0.000438789	0.00295778	0.00210859	0	0.00893551	0	0.00233723	0.00417101	0.000448229	0.017813	0	0.000799361	0	0.00167084	0.00162966	0.000786782	0	0.0130548	0	0	0.00110988	0.00574713	0.000743909	0
		0.0169135
T&NK cells	T_helper	0.0338987	0.0177903	0.0991014	0.0886158	0.166726	0.0224622	0.190907	0.00126502	0.0060423	0.00610221	0.00079713	0.0152705	0.00683594	0.113573	0.00279664	0.0458325	0.0550068	0.0132497	0.0140148	0.0863586	0.111073	0.00338696	0.057066	0.0150812	0.0930233	0.0634579	0.0195045	0.0127832	0.165501	0.0262027	0.0163606	0	0.0484088	0.0207818	0.00182315	0.018785	0.0200321	0.0183793	0.038297	0.00367165	0.000143637	0	0.0143541	0.0252535	0.0210877	0	0.00223173	0.0127886
	CD8Teff_2	0.022976	0.00093633	0.000256739	0.00021561	0	0.000215983	0	0.0290955	0.127751	0.331045	0.0011957	0.0039267	0.00195312	0	0.00958849	0	0.0001703	0	0	0	0.000339674	0.273215	0	0.000580046	0	0	0.00158144	0.000647249	0	0	0	0.00521376	0.000448229	0	0.0911577	0.00019984	0.000400641	0.000835422	0	0.0571728	0.0054582	0.0417755	0	0.000765257	0.00147984	0.20977	0.000185977	0
	CD4Tcm	0.0155656	0.00468165	0.0112965	0.00970246	0.00608229	0.0507559	0.0152499	0	0	0.000762777	0	0.0283595	0	0.0637119	0.000399521	0.0198743	0.00681199	0.0174338	0.0292663	0.0148515	0.0346467	0.000282247	0.0182253	0.0272622	0.103115	0.00860446	0.00527148	0.00501618	0.0353535	0.0171821	0.00200334	0	0.00493052	0.000989609	0	0.0439648	0.00200321	0.0108605	0.0906498	0.000786782	0	0.00174064	0.00478469	0.00784389	0.0146751	0.00172414	0.000743909	0.0227353
	CD8Pro	0.0231918	0.039794	0.00949936	0.0275981	0.0264758	0.00604752	0.0160971	0.0170778	0.0375486	0.0739893	0.0011957	0.047993	0.0283203	0.00395726	0.0115861	0.0427905	0.00834469	0.0174338	0.0115416	0.00880088	0.0210598	0.062941	0.0340604	0.0295824	0.0039491	0.00618446	0.0369004	0.0737864	0.00543901	0.0227663	0.00300501	0.00573514	0.00537875	0.00544285	0.0382862	0.0143885	0.0352564	0.0154553	0.00325932	0.03016	0.0145073	0.0261097	0.00956938	0.0891525	0.0403256	0.0471264	0.00613725	0.00603908
	Treg	0.0421378	0.0215356	0.0485237	0.0556274	0.0690519	0.0691145	0.0779441	0.0537634	0.0694864	0.0739893	0.00518135	0.047993	0.0273438	0.0399683	0.0663204	0.0494829	0.0252044	0.0216179	0.0263809	0.029703	0.091712	0.044595	0.0684195	0.0493039	0.0337867	0.0658779	0.0395361	0.042233	0.0574981	0.0652921	0.0283806	0.0265902	0.0121022	0.0103909	0.0556062	0.0221823	0.0552885	0.0718463	0.0287228	0.0621558	0.0386383	0.0557006	0.00478469	0.0660034	0.0596868	0.0545977	0.0119025	0.0166963
	CD4Tn	0.0195328	0.000468165	0.000513479	0.00129366	0.000715564	0.00172786	0.000847218	0.055661	0.06776	0.0427155	0.00557991	0	0	0.00237436	0.118258	0.00121679	0.000851499	0.00069735	0.0012366	0	0.000679348	0.0578606	0.000896325	0	0.000877578	0.00134445	0	0.000485437	0	0	0	0.0239833	0.00268938	0	0.0337284	0.00159872	0.00120192	0.00125313	0.000203707	0.0676633	0.138035	0.0765883	0	0	0.000493279	0.0517241	0.0291984	0.00248668
	CD8Teff_1	0.0207408	0.0365169	0.00231065	0.0239327	0.00536673	0.0488121	0.0152499	0.00253004	0.00129478	0	0	0.0104712	0.00292969	0.0249307	0.0319616	0.00872034	0.0189033	0.00488145	0.0399835	0.00880088	0.00849185	0.00310471	0.0537795	0.0168213	0.0179903	0.00376445	0.024776	0.0901294	0.012432	0.0408076	0.00801336	0	0.00358584	0.00544285	0.00729262	0.0911271	0.127804	0.00710109	0.0238338	0.0178337	0.00359092	0.0156658	0.00478469	0.006696	0.0278703	0	0.00185977	0.0269982
	NK	0.0136468	0.00514981	0.00872914	0.0135834	0.0128801	0.024622	0.0234397	0.00379507	0.00517911	0.00533944	0.00757274	0.0074171	0.00683594	0.0193906	0.0111866	0.0269722	0.0143052	0.0041841	0.014427	0.00660066	0.0152853	0.0149591	0.0316702	0.0237819	0.0136025	0.0104867	0.0158144	0.0166667	0.031857	0.00515464	0.00767947	0.0135558	0.00403407	0.00544285	0.0483136	0.0161871	0.0464744	0.0146199	0.0116113	0.0107527	0.00301637	0.0234987	0.00956938	0.00899177	0.0101122	0.016092	0.00185977	0.00497336
	CD8Tex	0.0702623	0.0664794	0.00564827	0.0209142	0.0948122	0.0535637	0.0790737	0.0113852	0.0513595	0.0266972	0.00398565	0.287086	0.107422	0.0280966	0.019177	0.20726	0.0100477	0.170851	0.014427	0.0286029	0.0910326	0.0237087	0.333433	0.108469	0.0184291	0.0115622	0.169742	0.131715	0.0784771	0.126718	0.00567613	0.00834202	0.0233079	0.00395844	0.0182315	0.0393685	0.056891	0.0154553	0.0309635	0.09861	0.0214019	0.0278503	0.0598086	0.454945	0.175237	0.0189655	0.00427748	0.0351687
		0.137171
		0.111135
[truncated: 52 more columns]

## Sheet: ESCA
		P79T	P62T	P15T	P1T	P76T	P75T	P23T	P80T	P49T	P8T	P52T	P31T	P89T	P104T	P26T	P74T	P94T	P107T	P37T	P48T	P56T	P91T	P83T	P16T	P19T	P38T	P17T	P36T	P11T	P32T	P127T	P57T	P61T	P87T	P20T	P22T	P30T	P130T	P9T	P27T	P40T	P21T	P39T	P65T	P42T	P47T	P28T	P24T
B	Follicular_B	52	285	2	0	63	6	12	1	0	12	17	3	3	628	5	25	62	129	2	428	14	0	2	0	21	0	6	19	2	0	0	3	8	0	4	3	118	8	0	50	61	5	10	325	5	0	15	1
	Plasma_2	17	3	0	0	4	3	5	1	0	3	13	17	2	0	4	1	7	0	5	3	20	4	6	37	2	0	10	4	2	23	0	6	2	1	5	0	3	0	9	1	5	21	5	1	1	3	1	1
	Plasma_1	210	19	221	203	145	45	258	116	38	25	105	394	39	19	412	105	95	25	115	67	132	23	54	160	46	7	158	47	88	174	50	209	56	11	43	6	7	21	144	184	105	59	101	36	46	196	61	23
	GC_B	59	33	0	1	63	0	6	0	0	8	36	54	1	36	0	4	4	8	0	198	2	0	1	0	3	0	0	1	0	0	0	3	5	0	0	0	19	0	0	11	6	0	75	7	0	0	0	0
	Cycling_B	76	18	0	2	36	2	8	0	0	18	29	43	1	17	2	7	9	3	0	96	2	1	6	1	0	0	0	6	0	2	0	1	0	0	0	0	15	0	1	3	10	1	34	0	0	0	3	0
	Naive_B	127	308	45	76	213	76	126	18	4	157	37	30	14	367	51	61	199	182	12	458	198	45	67	2	86	11	122	44	119	11	5	169	69	24	29	37	241	114	39	121	265	50	77	530	135	12	108	52
Fib	Wound_myCAF	376	0	24	6	240	4	41	1	37	4	25	60	0	2	17	23	0	41	71	1	2	12	37	5	66	7	28	16	53	26	0	8	1	10	78	13	15	6	87	10	59	859	7	2	5	38	12	184
	IFN纬_iCAF	62	0	335	45	24	30	169	5	27	96	26	22	0	2	17	26	11	27	2	36	0	1	6	23	4	1	18	55	14	16	6	287	36	2	5	60	19	0	2	163	96	51	30	46	190	5	23	27
	Ecm_myCAF_1	14	1	166	12	43	41	77	10	57	3	91	104	2	9	28	69	2	80	211	1	1	76	99	2	108	18	35	41	239	114	15	49	31	48	95	155	10	124	807	26	522	116	27	10	274	1064	41	171
	Adventitial_CAF	0	0	1	0	0	2	2	0	0	1605	0	0	0	0	0	0	0	0	0	0	1	1	0	0	0	0	1	0	6	0	0	6	3	0	4	1	2	0	7	0	0	0	0	16	0	0	0	0
	Ecm_myCAF_2	21	0	228	4	9	27	26	11	47	0	36	44	0	8	11	82	0	13	85	0	2	92	25	3	33	15	9	6	48	157	16	19	15	26	44	2559	2	181	194	68	153	4	21	7	96	412	16	33
	Vascular_smooth_muscle	1	0	5	0	4	3	10	1	1	2	3	3	0	1	2	0	1	2	1	0	0	0	0	0	43	1	1	4	44	4	0	19	3	1	6	2	0	6	40	3	5	6	0	4	1	55	2	11
	Cycing_CAF	13	0	15	0	11	6	2	0	7	9	5	19	0	0	1	6	0	2	26	0	0	19	9	1	9	1	1	1	5	37	2	0	2	1	4	55	37	16	25	0	16	15	0	8	4	25	3	14
	Detox_iCAF	2	0	0	0	0	2	0	2	0	1	0	1	0	0	0	0	0	0	0	9	3	0	0	0	0	0	6	0	8	0	3	3	5	0	2	0	3	3	2	2	2	0	0	196	0	0	0	0
	IL_iCAF	6	35	4	8	31	192	4	10	0	103	1	0	0	2	1	1	0	3	7	8	15	54	1	0	2	0	25	6	132	0	3	176	25	7	145	77	166	7	721	20	25	3	40	556	0	1	19	0
Mye	Macro_CXCL10	12	14	10	33	10	37	30	7	4	24	93	45	217	0	5	5	4	25	6	3	41	85	128	34	23	15	25	58	41	36	19	0	2	7	5	11	1	6	269	3	30	31	5	4	12	18	16	0
	cDC2	34	30	23	38	32	29	92	20	26	55	32	69	17	21	16	35	23	29	3	18	10	6	95	12	22	6	7	8	46	37	57	17	21	10	16	12	44	77	41	32	24	28	21	27	54	17	18	9
	Macro_SPP1	5	1	0	1	24	1	5	2	27	22	5	56	29	0	2	4	0	16	6	4	0	15	64	1	9	6	5	14	2	30	18	0	0	0	119	0	124	24	48	0	7	21	54	3	4	17	27	2
	Macro_Cycing	6	2	9	3	7	4	2	5	9	24	12	8	5	2	4	54	0	0	4	2	1	4	54	2	3	14	2	7	4	20	24	1	2	2	0	10	2	45	16	6	12	2	0	2	12	12	1	0
	Mono_3	7	15	9	1	6	31	7	0	3	41	13	4	5	7	6	99	10	8	6	4	8	59	27	40	14	46	3	8	48	47	27	5	8	19	13	49	9	7	25	20	13	7	5	24	20	21	12	2
	cDC1	7	4	1	9	6	0	7	2	5	5	3	41	1	1	4	2	4	1	0	2	1	8	24	2	5	2	2	11	1	3	2	2	0	4	7	2	7	6	24	3	16	4	2	10	6	8	3	4
	pDC1	12	13	4	11	6	9	11	11	16	18	36	66	41	1	19	2	0	11	2	3	4	8	92	7	15	6	13	25	9	8	18	1	5	1	7	3	49	11	13	5	71	18	2	12	12	7	33	20
	Mono_2	33	6	15	7	18	40	25	2	7	31	6	25	1	12	17	4	15	51	4	12	7	11	19	22	43	0	1	15	20	41	84	6	6	0	38	3	27	67	43	3	12	13	28	11	45	15	12	0
	Mast	39	5	16	4	40	18	98	5	58	1	39	130	12	25	42	22	7	28	4	8	16	2	71	1	22	9	6	8	44	42	62	64	49	28	23	54	5	14	12	30	88	36	47	83	75	27	6	9
	Mono_1	41	8	6	9	21	35	20	1	33	32	67	96	12	45	24	30	8	16	21	14	7	16	145	51	57	10	3	27	9	64	93	5	0	5	107	12	123	33	52	5	22	29	62	35	15	85	37	2
	mature_cDC	12	7	4	4	24	4	17	2	22	33	15	98	15	2	16	5	1	13	7	2	10	3	69	7	15	2	9	15	15	8	5	2	2	4	21	2	50	24	21	5	33	53	11	4	15	19	29	6
	Macro_SPP1_APOE	27	27	51	44	67	73	23	8	57	201	49	17	30	62	4	56	17	77	54	5	26	174	100	38	88	31	12	40	40	122	91	2	27	8	90	185	38	248	113	8	19	38	43	41	205	148	55	1
End	Aactivated_PCV	156	17	142	110	8	10	106	39	0	365	67	15	0	16	10	4	17	9	14	158	3	62	3	0	19	1	62	88	29	0	62	462	69	3	138	39	238	0	56	120	49	134	12	290	1	0	33	23
	Arterial	18	2	30	38	8	12	44	24	4	32	31	29	0	4	18	1	7	6	6	44	1	8	1	0	12	5	9	20	24	11	7	29	41	6	27	24	28	2	38	21	18	38	5	48	48	10	18	96
	Angiogenic_1	41	1	30	24	22	3	71	6	22	7	44	53	1	6	26	5	8	2	37	15	3	27	11	3	26	2	20	13	32	122	1	23	28	2	69	22	13	3	12	16	31	75	3	20	89	25	20	68
	Angiogenic_2	19	1	9	8	21	0	41	9	6	9	29	37	1	0	5	1	3	2	14	1	0	4	7	1	2	0	6	12	3	163	3	5	0	0	136	1	24	5	9	5	16	40	6	10	6	9	5	217
	End_progenitor	44	1	50	122	8	31	98	44	11	22	65	35	2	1	41	2	57	23	40	9	3	47	7	5	53	12	46	57	54	67	20	107	175	54	109	58	17	2	67	31	29	59	12	35	228	15	23	141
	Cycing_End	10	2	6	8	4	0	9	0	3	8	15	9	0	0	2	1	0	0	5	3	0	11	2	0	2	2	3	2	4	41	2	0	3	0	30	1	24	1	6	3	7	26	0	5	28	0	10	29
	PCV	16	0	0	0	0	0	0	0	0	2	1	0	0	1	0	0	1	0	0	2	0	1	0	0	0	0	2	1	1	0	12	9	0	0	1	0	3	0	6	5	0	1	0	146	0	0	0	1
Epi	Stress_Epi	125	356	162	31	282	75	257	117	29	134	245	461	12	0	429	66	0	36	10	330	0	0	57	745	1	16	8	78	0	149	611	79	68	0	159	119	182	60	296	579	87	51	725	103	258	324	485	118
	RPLP1+Epi	167	48	160	7	155	13	80	8	74	87	64	133	10	0	151	30	0	46	29	144	0	0	30	496	26	116	9	87	0	126	121	39	69	0	57	126	41	62	125	267	39	44	387	54	73	93	180	130
	Mes_Epi	7	1	10	1	54	1	9	1	2	24	6	14	0	0	3	2	0	1	6	7	0	0	2	22	3	2	0	3	0	42	4	8	3	0	7	12	10	4	19	14	3	6	9	2	12	17	9	27
	MAFB+Epi	22	14	13	64	47	15	32	6	1	10	163	35	6	0	13	2	0	17	20	195	0	0	9	35	0	10	5	14	0	29	44	11	52	0	21	19	5	49	30	142	4	3	124	32	50	67	42	42
	NDRG1+Epi	61	70	69	1	194	31	55	14	87	37	90	182	43	0	266	33	0	81	143	84	0	0	82	163	28	97	29	64	0	196	88	23	17	0	44	68	23	73	36	103	49	201	223	17	97	128	83	132
	Mucosal_Epi	84	106	82	87	339	166	187	18	69	211	20	134	15	0	69	90	0	35	84	126	0	0	19	124	37	100	80	82	0	56	381	197	36	0	36	56	33	24	47	122	68	93	516	52	291	182	139	139
	Ap_Epi_2	9	3	5	0	32	1	1	0	3	19	2	9	0	0	8	0	0	14	3	7	0	0	0	45	15	2	5	3	0	49	3	2	23	0	8	1	1	2	15	24	2	29	7	0	6	13	2	54
	Ap_Epi_3	0	0	0	0	0	0	0	0	0	0	0	0	0	0	0	0	0	0	0	0	0	0	0	139	0	0	0	0	0	0	0	0	0	0	0	0	0	0	0	0	0	0	0	0	0	0	0	0
	A2M+Epi	0	0	1	0	10	0	0	0	0	0	0	0	0	0	0	0	0	0	0	0	0	0	0	165	0	0	0	0	0	0	0	0	0	0	0	0	0	0	0	0	0	0	0	0	0	0	0	0
	Cycling_Epi	356	178	221	36	336	67	236	19	115	75	189	476	86	0	280	67	0	177	149	269	0	0	220	119	65	338	48	172	0	529	237	20	24	0	79	148	69	100	280	322	84	137	801	50	316	152	376	874
	Ap_Epi_1	36	147	25	11	113	28	67	99	8	38	91	116	13	0	60	13	0	17	42	102	0	0	22	237	3	21	37	62	0	30	97	55	8	0	48	15	16	28	48	123	62	69	83	37	49	96	60	148
TNK	Treg_2	20	28	51	17	8	30	16	5	11	58	8	4	6	19	27	5	5	65	9	16	1	7	8	10	18	5	12	14	52	8	56	9	92	1	43	3	109	52	24	42	20	34	15	62	13	2	44	49
	CD8Teff_2	2	15	13	4	23	50	25	69	14	32	64	31	31	31	41	36	7	38	21	3	6	49	27	59	14	178	22	43	22	20	5	8	22	182	23	33	2	8	172	35	103	5	41	2	6	29	8	174
	CD8Teff_1	0	3	11	1	10	30	3	2	0	0	48	0	2	19	4	123	7	7	2	1	0	11	11	0	2	913	3	8	39	2	0	6	1	1406	5	438	0	3	0	81	2	0	19	2	5	170	69	7
	CD8Tem_1	89	106	302	72	121	260	71	503	180	288	151	81	138	351	88	36	65	241	57	43	50	117	65	208	207	27	233	166	122	83	156	143	448	6	173	49	119	35	210	228	253	116	80	188	126	40	82	383
	Tfh	43	141	233	9	30	55	78	76	94	100	35	61	21	2	47	69	20	74	13	8	11	9	169	26	37	75	78	161	116	63	127	55	22	41	71	40	66	31	35	46	69	54	64	59	167	230	33	340
	CD8Pro_2	4	1	10	0	11	54	3	10	13	1	62	5	13	13	4	112	29	6	0	1	0	14	27	40	0	95	7	11	73	11	5	10	8	299	11	557	3	4	6	65	3	0	3	16	38	112	14	15
	CD8Tem_2	3	3	1	0	1	30	7	0	0	81	0	0	0	9	0	0	0	2	0	0	0	3	6	6	0	1	0	0	167	0	1	5	3	0	1	2	16	327	9	1	4	0	1	128	0	0	3	6
	NK_2	22	10	6	32	6	8	22	23	6	21	12	37	31	10	39	18	8	15	8	5	2	16	44	19	11	12	22	18	9	34	5	4	12	14	5	3	16	4	34	12	15	23	7	5	14	22	10	29
	NK_1	105	4	76	62	124	12	173	34	151	88	73	232	114	27	58	75	21	84	10	197	38	5	52	123	28	9	27	68	12	85	212	39	25	3	104	6	145	11	23	59	76	37	30	40	44	53	41	47
	Treg_1	186	142	191	135	145	162	287	185	55	262	143	214	179	83	538	315	58	210	134	90	23	197	345	94	146	232	260	389	343	83	174	81	316	276	108	277	34	87	499	169	263	225	120	81	277	543	226	422
	CD4Tn	97	150	173	103	42	123	101	59	48	355	75	20	60	238	93	15	74	157	32	87	30	70	104	30	81	28	95	105	98	33	87	108	281	25	83	44	696	82	110	164	172	84	43	253	202	26	165	141
	Th	85	61	110	47	113	39	16	147	3	71	53	49	12	58	73	13	25	108	12	173	27	33	31	14	28	10	42	52	47	15	97	11	91	20	39	45	34	13	182	43	77	40	66	79	16	30	107	68
	CD8Pro_1	36	17	29	25	45	64	45	85	24	34	84	87	21	22	72	52	9	30	28	12	4	75	72	115	25	224	62	73	56	43	11	7	37	158	26	28	25	15	240	57	183	21	27	9	17	63	25	102
	CD8Tex	13	167	168	25	106	359	90	341	22	195	211	31	35	161	246	29	47	402	123	129	1	330	61	1	147	204	126	315	433	9	107	55	282	16	115	111	4	104	694	455	1170	23	261	25	95	60	232	1667
	Treg_3	5	50	20	1	13	25	5	4	53	124	40	10	16	18	18	29	12	18	14	33	6	10	18	19	17	24	28	18	38	3	15	23	26	49	20	12	44	7	23	21	19	17	13	59	4	23	20	111
	CD8Tem_3	34	0	15	0	67	1	1	5	5	18	1	3	0	2	5	0	7	6	7	2	0	5	4	1	1	4	6	5	10	0	1	1	4	1	3	0	0	0	4	20	3	2	2	3	2	14	8	17
[truncated: 17 more columns]

## Sheet: ESCA-1
			tumor tissues
		average	P79T	P62T	P15T	P1T	P76T	P75T	P23T	P80T	P49T	P8T	P52T	P31T	P89T	P104T	P26T	P74T	P94T	P107T	P37T	P48T	P56T	P91T	P83T	P16T	P19T	P38T	P17T	P36T	P11T	P32T	P127T	P57T	P61T	P87T	P20T	P22T	P30T	P130T	P9T	P27T	P40T	P21T	P39T	P65T	P42T	P47T	P28T
B	Follicular_B	0.0168554	0.0163214	0.106383	0.000552792	0	0.017284	0.00242424	0.00361555	0.000455996	0	0.00224677	0.00571237	0.000740375	0.00228137	0.266102	0.0014518	0.0126775	0.0641822	0.0474439	0.00115875	0.116368	0.0191257	0	0.000736106	0	0.0117122	0	0.00315789	0.0070632	0.000708466	0	0	0.00111235	0.00299738	0	0.00147656	0.000529287	0.0371537	0.00356189	0	0.0119703	0.0130986	0.00158378	0.00226655	0.0830777	0.00131234	0	0.0048
	Plasma_2	0.00210988	0.00533584	0.00111982	0	0	0.00109739	0.00121212	0.00150648	0.000455996	0	0.000561693	0.00436828	0.00419546	0.00152091	0	0.00116144	0.000507099	0.00724638	0	0.00289687	0.000815661	0.0273224	0.00218579	0.00220832	0.0105263	0.00111545	0	0.00526316	0.00148699	0.000708466	0.00736236	0	0.00222469	0.000749344	0.000359583	0.0018457	0	0.000944584	0	0.001473	0.000239406	0.00107365	0.00665188	0.00113327	0.000255624	0.000262467	0.00063118	0.00032
	Plasma_1	0.0422585	0.0659134	0.0070922	0.0610835	0.126717	0.0397805	0.0181818	0.0777343	0.0528956	0.0237797	0.00468077	0.0352823	0.0972359	0.0296578	0.00805085	0.119628	0.0532454	0.0983437	0.00919456	0.066628	0.0182164	0.180328	0.0125683	0.0198749	0.0455192	0.0256553	0.00235452	0.0831579	0.0174721	0.0311725	0.0556978	0.0149165	0.0774935	0.0209816	0.00395541	0.015873	0.00105857	0.00220403	0.00934996	0.0235679	0.0440508	0.0225467	0.0186886	0.0228921	0.00920245	0.0120735	0.0412371	0.01952
	GC_B	0.00745008	0.0185185	0.012318	0	0.00062422	0.017284	0	0.00180777	0	0	0.00149785	0.0120968	0.0133268	0.000760456	0.0152542	0	0.0020284	0.00414079	0.00294226	0	0.0538336	0.00273224	0	0.000368053	0	0.00167317	0	0	0.000371747	0	0	0	0.00111235	0.00187336	0	0	0	0.00598237	0	0	0.00263347	0.00128838	0	0.0169991	0.00178937	0	0	0
	Cycling_B	0.00525479	0.0238544	0.00671892	0	0.00124844	0.00987654	0.000808081	0.00241036	0	0	0.00337016	0.00974462	0.010612	0.000760456	0.00720339	0.00058072	0.0035497	0.00931677	0.00110335	0	0.0261011	0.00273224	0.000546448	0.00220832	0.000284495	0	0	0	0.00223048	0	0.000640205	0	0.000370782	0	0	0	0	0.00472292	0	0.000163666	0.000718219	0.00214731	0.000316756	0.00770626	0	0	0	0.00096
	Naive_B	0.0482573	0.0398619	0.114968	0.0124378	0.0474407	0.0584362	0.0307071	0.0379632	0.00820793	0.00250313	0.0293952	0.0124328	0.00740375	0.0106464	0.155508	0.0148084	0.0309331	0.206004	0.0669364	0.00695249	0.124524	0.270492	0.0245902	0.0246596	0.00056899	0.0479643	0.00369997	0.0642105	0.0163569	0.0421537	0.00352113	0.00149165	0.0626622	0.0258524	0.00862999	0.0107051	0.00652788	0.0758816	0.0507569	0.00638298	0.0289682	0.0569036	0.0158378	0.0174524	0.135481	0.0354331	0.00252472	0.03456
Fib	Wound_myCAF	0.0160846	0.118016	0	0.0066335	0.00374532	0.0658436	0.00161616	0.0123531	0.000455996	0.0231539	0.000748923	0.00840054	0.0148075	0	0.000847458	0.00493612	0.0116633	0	0.0150791	0.0411356	0.000271887	0.00273224	0.00655738	0.013618	0.00142248	0.0368098	0.00235452	0.0147368	0.00594796	0.0187744	0.00832266	0	0.00296626	0.000374672	0.00359583	0.0287929	0.00229358	0.00472292	0.00267142	0.014239	0.00239406	0.0126691	0.272094	0.00158658	0.000511247	0.00131234	0.00799495	0.00384
	IFN纬_iCAF	0.0133269	0.0194601	0	0.0925926	0.0280899	0.00658436	0.0121212	0.050919	0.00227998	0.0168961	0.0179742	0.00873656	0.00542942	0	0.000847458	0.00493612	0.0131846	0.0113872	0.00993012	0.00115875	0.00978793	0	0.000546448	0.00220832	0.00654339	0.0022309	0.000336361	0.00947368	0.0204461	0.00495926	0.00512164	0.00178998	0.106415	0.0134882	0.000719166	0.0018457	0.0105857	0.00598237	0	0.000327332	0.0390232	0.0206141	0.0161546	0.00679964	0.0117587	0.0498688	0.00105197	0.00736
	Ecm_myCAF_1	0.0332749	0.00439422	0.000373274	0.0458817	0.00749064	0.011797	0.0165657	0.0231998	0.00455996	0.0356696	0.000561693	0.030578	0.0256663	0.00152091	0.00381356	0.00813008	0.0349899	0.00207039	0.0294226	0.122248	0.000271887	0.00136612	0.0415301	0.0364372	0.00056899	0.0602342	0.00605449	0.0184211	0.0152416	0.0846617	0.0364917	0.00447494	0.0181683	0.0116148	0.01726	0.0350683	0.0273465	0.00314861	0.0552093	0.132079	0.00622456	0.112089	0.0367437	0.00611967	0.00255624	0.071916	0.223859	0.01312
	Adventitial_CAF	0.00532024	0	0	0.000276396	0	0	0.000808081	0.000602591	0	0	0.300506	0	0	0	0	0	0	0	0	0	0	0.00136612	0.000546448	0	0	0	0	0.000526316	0	0.0021254	0	0	0.00222469	0.00112402	0	0.00147656	0.000176429	0.000629723	0	0.00114566	0	0	0	0	0.00408998	0	0	0
	Ecm_myCAF_2	0.0350061	0.00659134	0	0.0630182	0.00249688	0.00246914	0.0109091	0.00783368	0.00501596	0.0294118	0	0.0120968	0.0108588	0	0.00338983	0.00319396	0.0415822	0	0.00478117	0.0492468	0	0.00273224	0.0502732	0.00920132	0.000853485	0.0184049	0.00504541	0.00473684	0.00223048	0.0170032	0.0502561	0.00477327	0.00704486	0.00562008	0.00934915	0.0162422	0.451482	0.000629723	0.0805877	0.0317512	0.0162796	0.0328538	0.00126703	0.00475975	0.00178937	0.0251969	0.0866821	0.00512
	Vascular_smooth_muscle	0.00225787	0.000313873	0	0.00138198	0	0.00109739	0.00121212	0.00301296	0.000455996	0.000625782	0.000374462	0.00100806	0.000740375	0	0.000423729	0.00058072	0	0.0010352	0.000735565	0.000579374	0	0	0	0	0	0.0239822	0.000336361	0.000526316	0.00148699	0.0155863	0.00128041	0	0.00704486	0.00112402	0.000359583	0.00221484	0.000352858	0	0.00267142	0.00654664	0.000718219	0.00107365	0.00190054	0	0.00102249	0.000262467	0.0115716	0.00064
	Cycing_CAF	0.00337646	0.00408035	0	0.00414594	0	0.00301783	0.00242424	0.000602591	0	0.00438048	0.00168508	0.00168011	0.00468904	0	0	0.00029036	0.0030426	0	0.000735565	0.0150637	0	0	0.0103825	0.00331248	0.000284495	0.00501952	0.000336361	0.000526316	0.000371747	0.00177117	0.0118438	0.000596659	0	0.000749344	0.000359583	0.00147656	0.0097036	0.0116499	0.00712378	0.00409165	0	0.00343569	0.00475135	0	0.00204499	0.00104987	0.00525984	0.00096
	Detox_iCAF	0.00235125	0.000627746	0	0	0	0	0.000808081	0	0.000911993	0	0.000187231	0	0.000246792	0	0	0	0	0	0	0	0.00244698	0.00409836	0	0	0	0	0	0.00315789	0	0.00283386	0	0.000894988	0.00111235	0.00187336	0	0.00073828	0	0.000944584	0.00133571	0.000327332	0.000478813	0.000429461	0	0	0.0501022	0	0	0
	IL_iCAF	0.0140135	0.00188324	0.0130646	0.00110558	0.00499376	0.0085048	0.0775758	0.00120518	0.00455996	0	0.0192848	0.000336022	0	0	0.000847458	0.00029036	0.000507099	0	0.00110335	0.00405562	0.0021751	0.0204918	0.0295082	0.000368053	0	0.00111545	0	0.0131579	0.00223048	0.0467588	0	0.000894988	0.0652577	0.0093668	0.00251708	0.0535253	0.013585	0.052267	0.00311665	0.118003	0.00478813	0.00536826	0.000950269	0.00906618	0.142127	0	0.000210393	0.00608
		0.125012
Mye	Macro_CXCL10	0.012182	0.00376648	0.00522583	0.00276396	0.0205993	0.00274348	0.0149495	0.00903887	0.00319197	0.00250313	0.00449354	0.03125	0.0111056	0.165019	0	0.0014518	0.0025355	0.00414079	0.00919456	0.00347625	0.000815661	0.0560109	0.0464481	0.0471108	0.00967283	0.0128277	0.00504541	0.0131579	0.0215613	0.0145236	0.0115237	0.00566826	0	0.000749344	0.00251708	0.0018457	0.00194072	0.000314861	0.00267142	0.0440262	0.000718219	0.00644192	0.00981945	0.00113327	0.00102249	0.00314961	0.00378708	0.00512
	cDC2	0.0116059	0.0106717	0.0111982	0.0063571	0.0237203	0.00877915	0.0117172	0.0277192	0.00911993	0.0162703	0.0102977	0.0107527	0.0170286	0.0129278	0.00889831	0.00464576	0.0177485	0.0238095	0.0106657	0.00173812	0.00489396	0.0136612	0.00327869	0.034965	0.00341394	0.0122699	0.00201816	0.00368421	0.00297398	0.0162947	0.0118438	0.0170048	0.0063033	0.00786812	0.00359583	0.00590624	0.00211715	0.0138539	0.0342832	0.00671031	0.007661	0.00515353	0.00886918	0.00475975	0.00690184	0.0141732	0.00357669	0.00576
	Macro_SPP1	0.00757798	0.00156937	0.000373274	0	0.00062422	0.00658436	0.00040404	0.00150648	0.000911993	0.0168961	0.00411908	0.00168011	0.0138203	0.0220532	0	0.00058072	0.0020284	0	0.00588452	0.00347625	0.00108755	0	0.00819672	0.0235554	0.000284495	0.00501952	0.00201816	0.00263158	0.00520446	0.000708466	0.00960307	0.00536993	0	0	0	0.0439276	0	0.0390428	0.0106857	0.00785597	0	0.00150311	0.00665188	0.0122393	0.000766871	0.00104987	0.00357669	0.00864
	Macro_Cycing	0.00368666	0.00188324	0.000746547	0.00248756	0.00187266	0.00192044	0.00161616	0.000602591	0.00227998	0.00563204	0.00449354	0.00403226	0.00197433	0.00380228	0.000847458	0.00116144	0.0273834	0	0	0.0023175	0.000543774	0.00136612	0.00218579	0.0198749	0.00056899	0.00167317	0.00470905	0.00105263	0.00260223	0.00141693	0.00640205	0.0071599	0.000370782	0.000749344	0.000719166	0	0.00176429	0.000629723	0.0200356	0.00261866	0.00143644	0.00257677	0.000633513	0	0.000511247	0.00314961	0.00252472	0.00032
	Mono_3	0.0067098	0.00219711	0.0055991	0.00248756	0.00062422	0.00164609	0.0125253	0.00210907	0	0.00187735	0.00767647	0.00436828	0.000987167	0.00380228	0.0029661	0.00174216	0.0502028	0.010352	0.00294226	0.00347625	0.00108755	0.010929	0.0322404	0.00993743	0.0113798	0.00780814	0.0154726	0.00157895	0.00297398	0.0170032	0.0150448	0.00805489	0.00185391	0.00299738	0.00683207	0.00479882	0.00864502	0.00283375	0.00311665	0.00409165	0.00478813	0.0027915	0.00221729	0.00113327	0.00613497	0.00524934	0.00441826	0.00384
	cDC1	0.00202425	0.00219711	0.00149309	0.000276396	0.00561798	0.00164609	0	0.00210907	0.000911993	0.00312891	0.000936154	0.00100806	0.0101185	0.000760456	0.000423729	0.00116144	0.0010142	0.00414079	0.000367782	0	0.000543774	0.00136612	0.00437158	0.00883327	0.00056899	0.00278862	0.000672721	0.00105263	0.00408922	0.000354233	0.000960307	0.000596659	0.000741565	0	0.00143833	0.00258398	0.000352858	0.00220403	0.00267142	0.00392799	0.000718219	0.00343569	0.00126703	0.000453309	0.00255624	0.0015748	0.00168315	0.00096
	pDC1	0.00533915	0.00376648	0.00485256	0.00110558	0.00686642	0.00164609	0.00363636	0.00331425	0.00501596	0.0100125	0.00337016	0.0120968	0.0162883	0.0311787	0.000423729	0.00551684	0.0010142	0	0.00404561	0.00115875	0.000815661	0.00546448	0.00437158	0.0338609	0.00199147	0.00836587	0.00201816	0.00684211	0.00929368	0.0031881	0.00256082	0.00536993	0.000370782	0.00187336	0.000359583	0.00258398	0.000529287	0.0154282	0.0048976	0.00212766	0.00119703	0.0152459	0.00570162	0.000453309	0.00306748	0.00314961	0.00147275	0.01056
	Mono_2	0.0070315	0.0103578	0.00223964	0.00414594	0.00436954	0.00493827	0.0161616	0.00753239	0.000911993	0.00438048	0.00580416	0.00201613	0.00616979	0.000760456	0.00508475	0.00493612	0.0020284	0.015528	0.0187569	0.0023175	0.00326264	0.00956284	0.00601093	0.00699301	0.00625889	0.0239822	0	0.000526316	0.00557621	0.00708466	0.0131242	0.0250597	0.00222469	0.00224803	0	0.0140273	0.000529287	0.00850126	0.0298308	0.00703764	0.000718219	0.00257677	0.00411783	0.00634633	0.00281186	0.011811	0.0031559	0.00384
	Mast	0.0113619	0.0122411	0.00186637	0.00442233	0.00249688	0.0109739	0.00727273	0.029527	0.00227998	0.0362954	0.000187231	0.0131048	0.0320829	0.00912548	0.0105932	0.0121951	0.0111562	0.00724638	0.0102979	0.0023175	0.0021751	0.0218579	0.0010929	0.0261318	0.000284495	0.0122699	0.00302725	0.00315789	0.00297398	0.0155863	0.0134443	0.0184964	0.0237301	0.0183589	0.0100683	0.00849022	0.00952717	0.00157431	0.0062333	0.00196399	0.00718219	0.0188963	0.0114032	0.0106528	0.0212168	0.019685	0.00568062	0.00192
	Mono_1	0.012228	0.0128688	0.00298619	0.00165837	0.00561798	0.00576132	0.0141414	0.00602591	0.000455996	0.0206508	0.00599139	0.0225134	0.023692	0.00912548	0.0190678	0.00696864	0.015213	0.00828157	0.00588452	0.0121669	0.00380642	0.00956284	0.00874317	0.0533677	0.0145092	0.0317903	0.00336361	0.00157895	0.0100372	0.0031881	0.0204866	0.0277446	0.00185391	0	0.00179791	0.039498	0.00211715	0.038728	0.0146928	0.00851064	0.00119703	0.00472407	0.00918594	0.0140526	0.00894683	0.00393701	0.0178834	0.01184
	mature_cDC	0.00559139	0.00376648	0.00261292	0.00110558	0.00249688	0.00658436	0.00161616	0.00512202	0.000911993	0.0137672	0.00617862	0.00504032	0.0241856	0.0114068	0.000847458	0.00464576	0.0025355	0.0010352	0.00478117	0.00405562	0.000543774	0.0136612	0.00163934	0.0253957	0.00199147	0.00836587	0.000672721	0.00473684	0.00557621	0.0053135	0.00256082	0.00149165	0.000741565	0.000749344	0.00143833	0.00775194	0.000352858	0.0157431	0.0106857	0.00343699	0.00119703	0.00708611	0.0167881	0.0024932	0.00102249	0.00393701	0.00399748	0.00928
	Macro_SPP1_APOE	0.0251313	0.00847458	0.0100784	0.0140962	0.0274657	0.0183813	0.0294949	0.0069298	0.00364797	0.0356696	0.0376334	0.0164651	0.00419546	0.0228137	0.0262712	0.00116144	0.0283976	0.0175983	0.0283192	0.0312862	0.00135943	0.0355191	0.095082	0.0368053	0.0108108	0.0490798	0.0104272	0.00631579	0.0148699	0.0141693	0.0390525	0.027148	0.000741565	0.0101161	0.00287666	0.0332226	0.0326394	0.0119647	0.110419	0.0184943	0.00191525	0.00407988	0.0120367	0.00974615	0.0104806	0.0538058	0.0311382	0.0176
		0.11047
End	Aactivated_PCV	0.0204671	0.0489642	0.00634565	0.0392482	0.0686642	0.00219479	0.0040404	0.0319373	0.0177839	0	0.0683393	0.0225134	0.00370188	0	0.00677966	0.0029036	0.0020284	0.0175983	0.00331004	0.00811124	0.0429581	0.00409836	0.0338798	0.00110416	0	0.0105968	0.000336361	0.0326316	0.0327138	0.0102728	0	0.0184964	0.171301	0.0258524	0.00107875	0.0509413	0.00688073	0.074937	0	0.0091653	0.0287288	0.0105218	0.0424454	0.00271985	0.0741309	0.000262467	0	0.01056
	Arterial	0.00583686	0.00564972	0.000746547	0.00829187	0.0237203	0.00219479	0.00484848	0.013257	0.0109439	0.00250313	0.00599139	0.0104167	0.00715696	0	0.00169492	0.00522648	0.000507099	0.00724638	0.00220669	0.00347625	0.011963	0.00136612	0.00437158	0.000368053	0	0.00669269	0.0016818	0.00473684	0.00743494	0.00850159	0.00352113	0.00208831	0.0107527	0.0153616	0.0021575	0.00996678	0.0042343	0.00881612	0.000890472	0.00621931	0.00502753	0.00386515	0.0120367	0.00113327	0.0122699	0.0125984	0.00210393	0.00576
	Angiogenic_1	0.00801762	0.0128688	0.000373274	0.00829187	0.0149813	0.00603567	0.00121212	0.021392	0.00273598	0.0137672	0.00131062	0.0147849	0.01308	0.000760456	0.00254237	0.00754936	0.0025355	0.00828157	0.000735565	0.0214368	0.0040783	0.00409836	0.0147541	0.00404858	0.000853485	0.0145008	0.000672721	0.0105263	0.00483271	0.0113355	0.0390525	0.000298329	0.00852799	0.0104908	0.000719166	0.0254707	0.00388144	0.0040932	0.00133571	0.00196399	0.0038305	0.00665665	0.0237567	0.000679964	0.00511247	0.0233596	0.00525984	0.0064
	Angiogenic_2	0.0052658	0.00596359	0.000373274	0.00248756	0.00499376	0.00576132	0	0.0123531	0.00410397	0.00375469	0.00168508	0.00974462	0.00913129	0.000760456	0	0.0014518	0.000507099	0.00310559	0.000735565	0.00811124	0.000271887	0	0.00218579	0.00257637	0.000284495	0.00111545	0	0.00315789	0.00446097	0.0010627	0.0521767	0.000894988	0.00185391	0	0	0.050203	0.000176429	0.00755668	0.00222618	0.001473	0.00119703	0.00343569	0.0126703	0.00135993	0.00255624	0.0015748	0.00189354	0.0016
	End_progenitor	0.0150824	0.0138104	0.000373274	0.0138198	0.0761548	0.00219479	0.0125253	0.029527	0.0200638	0.0068836	0.00411908	0.0218414	0.00863771	0.00152091	0.000423729	0.0119048	0.0010142	0.0590062	0.00845899	0.023175	0.00244698	0.00409836	0.0256831	0.00257637	0.00142248	0.0295594	0.00403633	0.0242105	0.0211896	0.0191286	0.0214469	0.00596659	0.0396737	0.0655676	0.0194175	0.0402362	0.0102329	0.00535264	0.000890472	0.0109656	0.00742159	0.00622718	0.0186886	0.00271985	0.00894683	0.0598425	0.0031559	0.00736
	Cycing_End	0.00204617	0.00313873	0.000746547	0.00165837	0.00499376	0.00109739	0	0.00271166	0	0.00187735	0.00149785	0.00504032	0.00222113	0	0	0.00058072	0.000507099	0	0	0.00289687	0.000815661	0	0.00601093	0.000736106	0	0.00111545	0.000672721	0.00157895	0.000743494	0.00141693	0.0131242	0.000596659	0	0.00112402	0	0.0110742	0.000176429	0.00755668	0.000445236	0.000981997	0.000718219	0.00150311	0.00823567	0	0.00127812	0.00734908	0	0.0032
	PCV	0.00103609	0.00502197	0	0	0	0	0	0	0	0	0.000374462	0.000336022	0	0	0.000423729	0	0	0.0010352	0	0	0.000543774	0	0.000546448	0	0	0	0	0.00105263	0.000371747	0.000354233	0	0.00357995	0.00333704	0	0	0.00036914	0	0.000944584	0	0.000981997	0.00119703	0	0.000316756	0	0.0373211	0	0	0
Epi	Stress_Epi	0.0505149	0.0392341	0.132885	0.0447761	0.0193508	0.0773663	0.030303	0.077433	0.0533516	0.0181477	0.0250889	0.0823253	0.113771	0.00912548	0	0.124564	0.0334686	0	0.0132402	0.00579374	0.0897227	0	0	0.020979	0.211949	0.000557724	0.00538177	0.00421053	0.0289963	0	0.0476953	0.182279	0.0292918	0.0254777	0	0.0586932	0.0209951	0.0573048	0.0267142	0.0484452	0.138616	0.0186816	0.0161546	0.164325	0.0263292	0.0677165	0.0681675	0.1552
	RPLP1+Epi	0.0257292	0.0524168	0.0179171	0.0442233	0.00436954	0.042524	0.00525253	0.0241036	0.00364797	0.0463079	0.0162891	0.0215054	0.0328233	0.00760456	0	0.0438444	0.015213	0	0.016918	0.0168019	0.0391517	0	0	0.0110416	0.14111	0.0145008	0.0390178	0.00473684	0.032342	0	0.0403329	0.0360979	0.0144605	0.0258524	0	0.021041	0.0222301	0.0129093	0.0276046	0.0204583	0.0639215	0.00837449	0.0139373	0.0877153	0.0138037	0.0191601	0.0195666	0.0576
	Mes_Epi	0.00215203	0.00219711	0.000373274	0.00276396	0.00062422	0.0148148	0.00040404	0.00271166	0.000455996	0.00125156	0.00449354	0.00201613	0.00345508	0	0	0.00087108	0.0010142	0	0.000367782	0.00347625	0.00190321	0	0	0.000736106	0.00625889	0.00167317	0.000672721	0	0.00111524	0	0.0134443	0.00119332	0.00296626	0.00112402	0	0.00258398	0.00211715	0.00314861	0.00178094	0.00310966	0.00335169	0.000644192	0.00190054	0.00203989	0.000511247	0.00314961	0.00357669	0.00288
	MAFB+Epi	0.00890618	0.00690521	0.00522583	0.00359315	0.0399501	0.0128944	0.00606061	0.00964146	0.00273598	0.000625782	0.00187231	0.0547715	0.00863771	0.00456274	0	0.00377468	0.0010142	0	0.0062523	0.0115875	0.0530179	0	0	0.00331248	0.00995733	0	0.00336361	0.00263158	0.00520446	0	0.00928297	0.0131265	0.00407861	0.019483	0	0.00775194	0.00335215	0.00157431	0.0218166	0.00490998	0.0339957	0.000858922	0.000950269	0.0281052	0.00817996	0.0131234	0.0140964	0.01344
	NDRG1+Epi	0.0225606	0.0191463	0.0261292	0.0190713	0.00062422	0.0532236	0.0125253	0.0165713	0.00638395	0.0544431	0.00692754	0.0302419	0.0449161	0.0326996	0	0.0772358	0.0167343	0	0.0297904	0.0828505	0.0228385	0	0	0.0301803	0.0463727	0.0156163	0.032627	0.0152632	0.0237918	0	0.0627401	0.026253	0.00852799	0.00636943	0	0.0162422	0.0119972	0.00724181	0.0325022	0.00589198	0.0246588	0.0105218	0.063668	0.050544	0.0043456	0.0254593	0.0269304	0.02656
	Mucosal_Epi	0.0298272	0.0263653	0.039567	0.0226645	0.0543071	0.0930041	0.0670707	0.0563423	0.00820793	0.043179	0.0395057	0.00672043	0.0330701	0.0114068	0	0.0200348	0.0456389	0	0.0128724	0.0486674	0.0342577	0	0	0.00699301	0.0352774	0.0206358	0.0336361	0.0421053	0.0304833	0	0.0179257	0.113663	0.0730441	0.0134882	0	0.013289	0.00988003	0.0103904	0.0106857	0.00769231	0.0292076	0.0146017	0.0294583	0.116954	0.0132924	0.076378	0.0382916	0.04448
	Ap_Epi_2	0.00255804	0.00282486	0.00111982	0.00138198	0	0.00877915	0.00040404	0.000301296	0	0.00187735	0.00355739	0.000672043	0.00222113	0	0	0.00232288	0	0	0.00514895	0.00173812	0.00190321	0	0	0	0.0128023	0.00836587	0.000672721	0.00263158	0.00111524	0	0.015685	0.000894988	0.000741565	0.00861746	0	0.00295312	0.000176429	0.000314861	0.000890472	0.00245499	0.00574575	0.000429461	0.00918594	0.00158658	0	0.0015748	0.00273511	0.00064
	Ap_Epi_3	0.000663588	0	0	0	0	0	0	0	0	0	0	0	0	0	0	0	0	0	0	0	0	0	0	0	0.0395448	0	0	0	0	0	0	0	0	0	0	0	0	0	0	0	0	0	0	0	0	0	0	0
	A2M+Epi	0.000832693	0	0	0.000276396	0	0.00274348	0	0	0	0	0	0	0	0	0	0	0	0	0	0	0	0	0	0	0.0469417	0	0	0	0	0	0	0	0	0	0	0	0	0	0	0	0	0	0	0	0	0	0	0
	Cycling_Epi	0.0517877	0.111739	0.0664427	0.0610835	0.0224719	0.0921811	0.0270707	0.0711058	0.00866393	0.071965	0.0140423	0.0635081	0.117473	0.0653992	0	0.0813008	0.0339757	0	0.0650975	0.0863268	0.0731376	0	0	0.0809717	0.0338549	0.0362521	0.11369	0.0252632	0.0639405	0	0.169334	0.0707041	0.00741565	0.00899213	0	0.0291621	0.0261115	0.0217254	0.0445236	0.0458265	0.0770888	0.0180374	0.0433956	0.18155	0.0127812	0.0829396	0.0319798	0.12032
	Ap_Epi_1	0.0149513	0.0112994	0.0548712	0.00690989	0.00686642	0.0310014	0.0113131	0.0201868	0.0451436	0.00500626	0.00711477	0.030578	0.0286278	0.00988593	0	0.0174216	0.00659229	0	0.0062523	0.0243337	0.0277325	0	0	0.00809717	0.0674253	0.00167317	0.00706357	0.0194737	0.0230483	0	0.00960307	0.0289379	0.020393	0.00299738	0	0.0177187	0.00264644	0.00503778	0.0124666	0.00785597	0.029447	0.0133133	0.0218562	0.0188123	0.00945808	0.0128609	0.0201978	0.0192
		0.210483
T&NK cells	Treg_2	0.00810176	0.00627746	0.0104517	0.0140962	0.0106117	0.00219479	0.0121212	0.00482073	0.00227998	0.0068836	0.0108594	0.00268817	0.000987167	0.00456274	0.00805085	0.00783972	0.0025355	0.00517598	0.0239058	0.00521437	0.00435019	0.00136612	0.00382514	0.00294442	0.00284495	0.010039	0.0016818	0.00631579	0.00520446	0.0184201	0.00256082	0.0167064	0.00333704	0.0344698	0.000359583	0.015873	0.000529287	0.0343199	0.0231523	0.00392799	0.0100551	0.00429461	0.0107697	0.00339982	0.0158487	0.00341207	0.000420787	0.01408
	CD8Teff_2	0.0108624	0.000627746	0.0055991	0.00359315	0.00249688	0.00631001	0.020202	0.00753239	0.0314637	0.00876095	0.00599139	0.0215054	0.00765054	0.0235741	0.0131356	0.0119048	0.0182556	0.00724638	0.0139757	0.0121669	0.000815661	0.00819672	0.026776	0.00993743	0.0167852	0.00780814	0.0598722	0.0115789	0.0159851	0.00779313	0.00640205	0.00149165	0.00296626	0.00824279	0.0654441	0.00849022	0.00582216	0.000629723	0.00356189	0.0281506	0.00837922	0.0221172	0.00158378	0.00929284	0.000511247	0.0015748	0.00610141	0.00256
	CD8Teff_1	0.0204902	0	0.00111982	0.00304035	0.00062422	0.00274348	0.0121212	0.000903887	0.000911993	0	0	0.016129	0	0.00152091	0.00805085	0.00116144	0.0623732	0.00724638	0.00257448	0.00115875	0.000271887	0	0.00601093	0.00404858	0	0.00111545	0.307097	0.00157895	0.00297398	0.0138151	0.000640205	0	0.00222469	0.000374672	0.505574	0.0018457	0.0772759	0	0.00133571	0	0.0193919	0.000429461	0	0.00430644	0.000511247	0.00131234	0.0357669	0.02208
	CD8Tem_1	0.0531073	0.0279347	0.039567	0.0834715	0.0449438	0.0331962	0.105051	0.021392	0.229366	0.112641	0.0539225	0.0507392	0.0199901	0.104943	0.148729	0.0255517	0.0182556	0.0672878	0.0886355	0.0330243	0.0116911	0.068306	0.0639344	0.0239234	0.059175	0.115449	0.00908174	0.122632	0.06171	0.0432164	0.0265685	0.0465394	0.0530219	0.167853	0.0021575	0.0638612	0.00864502	0.0374685	0.0155833	0.0343699	0.0545846	0.0543268	0.0367437	0.0181324	0.0480573	0.0330709	0.00841574	0.02624
	Tfh	0.0226123	0.0134965	0.0526316	0.0644002	0.00561798	0.00823045	0.0222222	0.0235011	0.0346557	0.0588235	0.0187231	0.0117608	0.0150543	0.0159696	0.000847458	0.0136469	0.0349899	0.0207039	0.0272159	0.00753187	0.0021751	0.0150273	0.00491803	0.062201	0.00739687	0.0206358	0.025227	0.0410526	0.0598513	0.041091	0.0201665	0.0378878	0.020393	0.00824279	0.0147429	0.0262089	0.00705716	0.0207809	0.0138023	0.00572831	0.0110127	0.0148164	0.0171048	0.0145059	0.0150818	0.043832	0.0483905	0.01056
	CD8Pro_2	0.0106683	0.00125549	0.000373274	0.00276396	0	0.00301783	0.0218182	0.000903887	0.00455996	0.00813517	0.000187231	0.0208333	0.00123396	0.00988593	0.00550847	0.00116144	0.0567951	0.0300207	0.00220669	0	0.000271887	0	0.00765027	0.00993743	0.0113798	0	0.0319543	0.00368421	0.00408922	0.025859	0.00352113	0.00149165	0.00370782	0.00299738	0.107515	0.00406054	0.098271	0.000944584	0.00178094	0.000981997	0.0155614	0.000644192	0	0.000679964	0.00408998	0.00997375	0.0235641	0.00448
	CD8Tem_2	0.00563417	0.00094162	0.00111982	0.000276396	0	0.000274348	0.0121212	0.00210907	0	0	0.0151657	0	0	0	0.00381356	0	0	0	0.000735565	0	0	0	0.00163934	0.00220832	0.00170697	0	0.000336361	0	0	0.0591569	0	0.000298329	0.00185391	0.00112402	0	0.00036914	0.000352858	0.00503778	0.145592	0.001473	0.000239406	0.000858922	0	0.000226655	0.0327198	0	0	0.00096
	NK_2	0.00582297	0.00690521	0.00373274	0.00165837	0.019975	0.00164609	0.00323232	0.0066285	0.0104879	0.00375469	0.00393185	0.00403226	0.00913129	0.0235741	0.00423729	0.011324	0.00912779	0.00828157	0.00551673	0.00463499	0.00135943	0.00273224	0.00874317	0.0161943	0.00540541	0.00613497	0.00403633	0.0115789	0.00669145	0.0031881	0.0108835	0.00149165	0.00148313	0.00449607	0.00503416	0.0018457	0.000529287	0.00503778	0.00178094	0.00556465	0.00287288	0.00322096	0.0072854	0.00158658	0.00127812	0.00367454	0.00462866	0.0032
	NK_1	0.0259496	0.0329567	0.00149309	0.0210061	0.0387016	0.0340192	0.00484848	0.0521241	0.0155039	0.0944931	0.0164763	0.0245296	0.0572557	0.086692	0.0114407	0.0168409	0.0380325	0.0217391	0.0308937	0.00579374	0.0535617	0.0519126	0.00273224	0.0191388	0.0349929	0.0156163	0.00302725	0.0142105	0.0252788	0.0042508	0.0272087	0.0632458	0.0144605	0.0093668	0.00107875	0.0383906	0.00105857	0.0456549	0.0048976	0.00376432	0.014125	0.0163195	0.01172	0.00679964	0.0102249	0.0115486	0.0111509	0.01312
	Treg_1	0.0684485	0.0583804	0.0530049	0.0527916	0.0842697	0.0397805	0.0654545	0.0864718	0.0843593	0.034418	0.0490545	0.0480511	0.0528134	0.136122	0.0351695	0.156214	0.159736	0.0600414	0.0772343	0.0776362	0.0244698	0.0314208	0.10765	0.126978	0.0267425	0.0814278	0.0780357	0.136842	0.14461	0.121502	0.0265685	0.0519093	0.0300334	0.118396	0.0992449	0.0398671	0.0488709	0.0107053	0.0387355	0.0816694	0.0404597	0.0564741	0.0712702	0.0271985	0.0207055	0.0727034	0.114244	0.07232
	CD4Tn	0.0402031	0.0304457	0.055991	0.0478165	0.0642946	0.0115226	0.049697	0.0304309	0.0269038	0.0300375	0.066467	0.0252016	0.00493583	0.0456274	0.100847	0.0270035	0.00760649	0.0766046	0.0577418	0.01854	0.0236542	0.0409836	0.0382514	0.0382775	0.00853485	0.0451757	0.0094181	0.05	0.0390335	0.0347148	0.0105634	0.0259547	0.0400445	0.105283	0.00898957	0.0306386	0.00776288	0.219144	0.0365093	0.0180033	0.0392626	0.0369336	0.0266075	0.00974615	0.0646728	0.0530184	0.00547023	0.0528
	Th	0.0208438	0.0266792	0.0227697	0.0304035	0.0293383	0.0310014	0.0157576	0.00482073	0.0670315	0.00187735	0.0132934	0.0178091	0.0120928	0.00912548	0.0245763	0.0211963	0.00659229	0.0258799	0.0397205	0.00695249	0.0470364	0.0368852	0.0180328	0.0114096	0.00398293	0.0156163	0.00336361	0.0221053	0.0193309	0.016649	0.00480154	0.0289379	0.00407861	0.0340952	0.00719166	0.0143965	0.00793931	0.0107053	0.00578807	0.0297872	0.0102945	0.0165342	0.0126703	0.0149592	0.0201943	0.00419948	0.0063118	0.03424
	CD8Pro_1	0.0164426	0.0112994	0.00634565	0.00801548	0.0156055	0.0123457	0.0258586	0.0135583	0.0387597	0.0150188	0.00636585	0.0282258	0.0214709	0.0159696	0.00932203	0.0209059	0.0263692	0.00931677	0.0110335	0.0162225	0.00326264	0.00546448	0.0409836	0.0264998	0.0327169	0.0139431	0.0753448	0.0326316	0.0271375	0.0198371	0.0137644	0.00328162	0.00259548	0.0138629	0.0568141	0.00959764	0.00494001	0.00787154	0.00667854	0.0392799	0.0136462	0.0392957	0.00665188	0.00611967	0.00230061	0.00446194	0.0132548	0.008
	CD8Tex	0.0527784	0.00408035	0.0623367	0.0464345	0.0156055	0.0290809	0.145051	0.0271166	0.155495	0.0137672	0.03651	0.0709005	0.00765054	0.026616	0.0682203	0.0714286	0.0147059	0.0486542	0.147848	0.071263	0.0350734	0.00136612	0.180328	0.0224512	0.000284495	0.0819855	0.0686176	0.0663158	0.1171	0.153383	0.00288092	0.0319212	0.020393	0.105658	0.00575333	0.0424511	0.0195836	0.00125945	0.0463045	0.113584	0.10893	0.251235	0.0072854	0.0591568	0.00639059	0.0249344	0.0126236	0.07424
	Treg_3	0.00818805	0.00156937	0.0186637	0.00552792	0.00062422	0.00356653	0.010101	0.00150648	0.00182399	0.0331665	0.0232166	0.0134409	0.00246792	0.0121673	0.00762712	0.00522648	0.0147059	0.0124224	0.00662008	0.00811124	0.00897227	0.00819672	0.00546448	0.00662495	0.00540541	0.00948132	0.00807265	0.0147368	0.00669145	0.0134609	0.000960307	0.00447494	0.00852799	0.00974148	0.0176196	0.0073828	0.00211715	0.0138539	0.00311665	0.00376432	0.00502753	0.00407988	0.00538486	0.00294651	0.0150818	0.00104987	0.00483905	0.0064
	CD8Tem_3	0.00394338	0.0106717	0	0.00414594	0	0.0183813	0.00040404	0.000301296	0.00227998	0.00312891	0.00337016	0.000336022	0.000740375	0	0.000847458	0.0014518	0	0.00724638	0.00220669	0.00405562	0.000543774	0	0.00273224	0.00147221	0.000284495	0.000557724	0.00134544	0.00315789	0.00185874	0.00354233	0	0.000298329	0.000370782	0.00149869	0.000359583	0.00110742	0	0	0	0.000654664	0.00478813	0.000644192	0.000633513	0.000453309	0.000766871	0.000524934	0.00294551	0.00256
[truncated: 18 more columns]

## Sheet: PDAC
		T7	T21	T18	T3	T2	T15	T10	T6	T14	T13	T17	T9	T23	T22	T12	T1	T4	T5	T19	T8	T11	T24	T16	T20			N9	N1	N5	N7	N11	N6	N3	N4	N8	N2	N10
Epi	Basal	1	0	0	0	0	0	0	0	2	1	338	1	3	1	1	1	1	0	1	1	0	1	0	0		Basal	0	0	0	0	0	0	0	0	0	0	0
	Ductal_cell_A_4	22	15	115	31	10	14	0	23	127	10	72	82	16	22	1	18	57	17	46	152	13	12	29	34		Ductal_cell_A_4	3	10	0	0	0	0	1	0	0	8	4
	Ductal_cell_B_2	62	6	0	1	63	30	0	113	0	74	1	2	0	0	3	0	1	16	0	0	9	44	22	4		Ductal_cell_B_2	250	518	253	235	115	53	49	254	129	279	255
	Ductal_cell_A_5	5	0	188	2	4	0	3	8	2	0	0	0	0	1	0	19	4	0	4	2	4	2	0	14		Ductal_cell_A_5	0	0	0	0	0	0	0	0	0	0	0
	Acinar_cell_1	8	5	0	0	25	35	1	24	0	97	1	0	0	0	11	0	0	8	4	0	0	25	24	0		Acinar_cell_1	279	19	9	23	24	1	4	1	62	347	122
	Ductal_cell_B_1	97	8	0	2	108	66	0	151	0	128	1	6	0	0	7	0	1	39	2	0	25	74	16	6		Ductal_cell_B_1	430	726	245	397	265	141	106	316	185	347	433
	Acinar_cell_3	1	1	0	0	2	3	0	11	0	23	0	0	0	0	1	0	0	0	0	0	0	12	8	0		Acinar_cell_3	109	16	9	17	17	0	1	12	8	147	74
	Interferon_Epi	28	7	4	1	53	9	1	43	6	102	4	17	3	0	28	3	1	22	19	1	17	18	23	10		Interferon_Epi	38	60	33	16	9	10	4	18	19	16	41
	Mesenchymal	1	0	17	3	2	8	0	5	6	12	10	34	13	1	2	4	4	1	23	1	18	6	5	3		Mesenchymal	1	6	0	0	0	0	0	1	1	3	4
	Ductal_cell_A_3	20	41	73	75	9	1	10	15	119	9	409	87	31	126	2	32	14	9	37	53	28	16	9	12		Ductal_cell_A_3	1	1	0	0	0	1	0	0	0	0	0
	Acinar_cell_2	18	11	1	1	35	6	0	30	1	130	5	7	1	0	15	0	3	13	12	1	5	24	26	1		Acinar_cell_2	54	18	5	10	9	3	2	2	10	19	41
	Ductal_cell_A_2	31	25	421	81	75	25	27	61	568	72	342	320	37	296	5	158	117	25	113	47	20	87	27	125		Ductal_cell_A_2	0	2	0	0	0	0	0	0	0	0	0
	Endocrine_cell	2	0	7	6	2	14	2	32	3	10	4	6	41	2	1	45	12	23	71	0	16	33	12	11		Endocrine_cell	57	21	7	66	2	6	26	7	43	32	5
	Ductal_cell_B_5	0	2	0	0	0	2	0	1	0	0	0	0	0	0	1	0	0	0	0	0	0	0	1	1		Ductal_cell_B_5	0	14	0	0	1	1	0	0	1	4	1
	Ductal_cell_B_4	1	0	0	0	0	0	0	18	0	4	0	0	0	2	0	0	0	10	0	0	0	1	0	1		Ductal_cell_B_4	35	209	54	14	7	4	1	38	9	28	144
	Ductal_cell_A_1	55	148	197	178	35	78	29	179	841	130	271	859	177	561	46	177	184	43	185	201	123	97	73	82		Ductal_cell_A_1	0	0	0	0	0	0	0	0	0	0	0
	Ductal_cell_B_3	35	33	2	0	61	49	1	133	1	74	4	41	2	0	26	0	5	49	24	5	59	44	40	20		Ductal_cell_B_3	190	131	30	48	27	24	13	70	25	62	104
Fib	Ecm_myCAF_3	0	0	2	2	4	3	3	1	2	5	11	5	6	3	1	0	2	0	1	0	12	5	1	0		Ecm_myCAF_3	0	0	0	0	0	0	0	0	0	0	0
	Detox_iCAF_1	5	0	26	26	19	83	6	9	14	70	3	23	129	3	19	7	10	11	22	1	103	68	8	0		Detox_iCAF_1	78	105	4	9	27	54	12	13	73	94	3
	Hypoxia_CAF	0	2	4	0	0	9	0	1	0	2	11	115	70	0	0	0	0	0	0	3	444	1	27	0		Hypoxia_CAF	0	0	0	0	0	0	0	0	0	0	0
	Ecm_myCAF_1	1	13	16	3	0	88	0	6	2	3	42	193	293	6	0	1	19	0	1	3	336	9	29	0		Ecm_myCAF_1	0	0	0	0	0	0	0	0	0	0	0
	Wound_myCAF_1	3	0	9	11	4	67	2	6	10	16	4	42	67	1	3	5	10	2	13	0	113	34	13	0		Wound_myCAF_1	0	1	0	0	0	0	0	0	1	0	0
	IFN纬_iCAF_2	0	0	0	0	0	6	0	2	1	1	6	8	25	0	0	0	1	1	2	1	16	3	6	0		IFN纬_iCAF_2	0	0	0	0	0	1	0	0	0	0	0
	Ecm_myCAF_2	0	14	2	4	0	54	0	5	1	0	25	128	187	1	0	2	12	0	1	0	196	3	16	0		Ecm_myCAF_2	0	0	0	0	0	0	0	0	0	0	0
	TGF尾_myCAF	8	0	16	12	15	55	2	5	7	39	2	39	38	4	10	7	7	10	13	0	111	21	16	0		TGF尾_myCAF	13	20	1	2	0	2	2	1	6	13	0
	IL_iCAF	0	0	2	3	0	2	0	1	0	3	15	10	16	1	20	0	0	0	2	0	25	3	38	0		IL_iCAF	0	2	0	0	0	0	0	0	0	0	0
	Detox_iCAF_3	2	0	43	28	6	19	0	4	6	13	1	4	60	4	4	2	3	10	10	0	36	74	29	0		Detox_iCAF_3	21	84	3	7	5	15	2	8	29	37	0
	Wound_myCAF_2	1	1	1	3	3	18	0	1	2	6	2	22	33	0	3	2	4	2	4	1	38	3	13	0		Wound_myCAF_2	0	0	0	0	0	0	0	0	0	1	0
	Detox_iCAF_2	4	0	37	44	1	39	3	7	4	21	10	2	91	2	8	15	6	17	29	0	154	59	118	0		Detox_iCAF_2	5	47	0	0	0	4	0	0	27	8	0
	IFN纬_iCAF_1	1	1	2	0	0	6	0	1	0	1	0	11	11	0	1	2	0	0	6	0	32	4	14	0		IFN纬_iCAF_1	0	0	0	0	0	0	0	0	0	0	0
End	Capillary_1	12	0	0	0	16	6	0	52	0	22	0	0	0	0	0	4	0	14	2	0	0	71	0	0		Capillary_1	351	185	93	94	345	168	79	102	139	166	76
	Arterial_2	4	0	8	16	11	10	14	12	11	14	5	0	15	1	14	24	4	16	113	0	1	30	37	2		Arterial_2	13	16	14	7	18	19	6	11	10	12	12
	Venous	4	1	2	7	18	13	5	20	1	20	5	0	6	1	3	17	1	8	26	0	0	28	3	0		Venous	20	9	4	5	31	15	5	6	10	8	4
	Arterial_1	12	4	16	7	20	20	10	25	9	37	9	1	21	7	31	22	5	30	91	2	4	43	23	14		Arterial_1	41	22	4	8	13	16	4	3	19	11	8
	activated_PCV_2	11	1	14	24	29	33	20	38	21	54	7	0	22	3	35	27	9	22	81	0	3	60	23	19		activated_PCV_2	67	17	12	17	26	37	6	25	18	18	3
	Angiogenic_4	0	1	2	8	14	10	8	8	2	13	4	0	7	0	12	9	3	5	43	2	0	13	13	1		Angiogenic_4	1	1	1	0	1	0	0	2	0	0	0
	Angiogenic_1	43	15	36	37	57	78	29	90	21	97	13	2	33	4	48	47	11	33	117	7	6	80	31	31		Angiogenic_1	10	3	0	0	0	3	0	1	2	0	1
	Angiogenic_2	6	2	16	17	34	29	9	26	8	36	22	0	18	10	15	43	4	18	68	1	4	51	12	3		Angiogenic_2	29	23	12	10	22	22	3	13	23	15	4
	Capillary_2	4	0	0	0	2	10	0	22	0	16	0	0	0	0	2	17	0	47	13	0	0	14	0	1		Capillary_2	72	104	46	17	39	28	0	17	79	24	54
	Angiogenic_3	11	2	3	5	5	18	9	10	0	38	10	1	10	0	7	5	2	10	47	0	6	14	13	3		Angiogenic_3	5	7	0	3	4	2	3	1	2	3	0
	activated_PCV_1	5	3	62	49	10	46	18	68	8	35	26	0	28	2	64	87	12	66	154	9	14	53	99	15		activated_PCV_1	22	44	7	6	1	10	0	3	28	1	11
B	Plasma_2	0	7	1	2	6	2	0	5	0	9	3	0	31	1	13	0	1	0	15	6	1	2	1	0		Plasma_2	0	0	0	0	0	0	3	0	0	0	0
	GC_B_2	0	0	0	0	17	13	18	0	0	4	0	0	1	24	173	1	0	0	0	0	1	0	2	0		GC_B_2	0	0	0	0	0	0	0	0	0	0	0
	GC_B_1	0	0	0	0	31	18	9	0	0	3	6	0	11	28	222	0	2	0	4	2	0	0	5	0		GC_B_1	0	0	0	0	0	0	0	0	0	0	0
	Plasma_1	2	7	0	5	18	11	2	27	1	7	11	6	89	7	35	2	0	2	82	10	13	32	15	0		Plasma_1	6	7	0	0	0	0	5	0	2	6	0
	Plasma_3	0	0	0	0	1	2	1	1	0	0	2	0	2	2	7	1	1	0	9	1	0	0	1	0		Plasma_3	0	0	0	0	0	0	0	0	0	0	0
	Naive_B	2	18	1	14	899	102	94	6	2	4	3	0	77	158	136	12	66	1	0	8	2	1	1	0		Naive_B	0	0	0	0	0	0	0	0	1	0	0
	Follicular_B_cell	0	5	0	1	70	19	2	0	0	0	1	0	7	15	51	3	4	0	2	2	0	0	2	0		Follicular_B_cell	0	0	0	0	0	0	0	0	0	0	0
Mye	Macro_SPP1_APOE	0	2	1	2	1	0	1	2	0	0	2	1	7	2	5	4	0	1	5	2	5	0	0	0		Macro_SPP1_APOE	0	0	0	0	0	0	0	0	0	0	0
	cDC2	3	16	5	44	84	25	6	27	5	31	27	5	55	20	34	16	18	17	72	1	37	18	47	2		cDC2	15	13	0	2	11	2	9	0	14	14	0
	Macro_SPP1	2	93	4	30	1	3	2	31	13	17	76	38	25	73	108	26	5	25	78	31	143	4	34	9		Macro_SPP1	0	1	0	0	0	0	0	0	0	0	0
	Macro_APOE	9	52	6	51	56	22	14	59	8	108	48	18	70	63	129	11	11	67	187	24	91	25	55	0		Macro_APOE	55	31	2	2	27	2	15	0	50	57	13
	Langerhans_like	0	2	0	8	9	3	2	2	3	5	5	6	11	8	6	10	3	2	14	0	16	3	12	2		Langerhans_like	0	0	0	0	0	0	0	0	0	0	0
	Mono_1	0	34	1	12	15	2	5	6	1	6	15	0	14	17	79	21	4	8	22	1	27	3	11	1		Mono_1	0	2	1	2	3	0	0	0	8	0	0
	Macro_CREM	0	15	0	8	4	2	1	7	0	5	15	4	6	11	15	4	0	6	23	3	21	1	28	2		Macro_CREM	1	6	0	0	0	0	0	0	5	0	1
	cDC1	1	0	0	2	3	1	1	0	0	0	2	0	8	1	2	1	1	1	3	1	2	1	2	0		cDC1	3	7	0	0	1	1	2	0	2	4	0
	pDC1	0	4	0	1	3	1	0	0	0	0	4	0	2	1	2	3	0	0	6	0	0	0	3	0		pDC1	0	0	0	0	0	0	0	0	0	0	0
	mature_cDC	0	0	1	4	3	5	2	1	1	1	2	1	7	19	3	1	3	1	7	1	3	1	6	0		mature_cDC	0	0	0	0	0	0	0	0	0	0	0
	Mono_2	1	39	0	8	12	5	2	14	5	16	13	16	21	12	28	3	4	9	39	7	20	1	13	2		Mono_2	1	3	0	0	1	0	0	0	1	0	0
	Mast	0	0	0	1	2	0	5	0	1	1	1	0	6	3	2	0	2	1	2	0	17	2	0	1		Mast	0	0	0	0	0	0	0	0	0	0	0
	Macro_Cycing	3	12	4	7	18	6	4	41	5	34	12	24	23	15	13	7	9	25	43	4	23	8	29	1		Macro_Cycing	5	7	0	0	0	1	3	0	4	2	3
	TRM	5	4	0	3	14	7	3	34	0	29	4	11	6	2	5	3	4	22	8	1	20	8	9	2		TRM	27	7	0	0	14	1	3	0	12	28	3
	Macro_ACP5	0	20	0	7	2	1	1	1	2	0	4	4	18	7	9	2	27	3	7	1	13	1	1	1		Macro_ACP5	0	0	0	0	0	0	0	0	0	0	0
	Macro_CXCL10	3	6	0	5	1	1	4	9	1	3	4	3	3	2	7	2	1	10	35	7	5	4	6	0		Macro_CXCL10	1	0	0	0	0	0	0	0	1	0	0
TNK	T_progenitors	3	0	0	0	10	7	0	2	0	9	0	0	0	4	1	0	0	12	0	0	0	18	0	0		T_progenitors	0	0	0	1	0	1	1	0	6	1	0
	Treg	1	5	0	18	13	15	10	5	0	0	0	2	45	33	17	3	22	3	19	4	12	9	1	0		Treg	0	0	0	0	0	0	0	0	0	0	0
	CD8Pro	4	6	5	14	24	11	5	19	1	10	6	5	35	13	36	6	16	12	39	23	21	10	7	2		CD8Pro	2	2	0	0	0	0	0	0	0	0	0
	CD4Tem_1	1	1	1	3	26	1	7	0	0	2	1	0	5	53	13	1	14	0	21	0	11	3	1	2		CD4Tem_1	0	0	0	0	0	0	0	0	0	0	0
	CD8Tem_1	2	2	0	17	33	3	25	2	1	2	0	0	12	36	20	3	24	8	8	1	8	10	0	1		CD8Tem_1	0	0	0	0	0	0	0	0	0	0	0
	CD8Tex	1	0	0	0	3	1	3	2	1	0	0	1	3	8	4	0	2	7	9	7	2	3	0	0		CD8Tex	0	0	0	0	0	0	0	0	0	0	0
	CD8Tem_2	0	0	0	10	39	5	12	0	1	1	0	0	28	31	16	6	6	0	1	0	3	4	0	0		CD8Tem_2	0	0	1	0	0	0	1	0	0	0	0
	CD4Tex	1	6	0	1	40	5	9	2	0	1	1	1	24	43	49	10	16	2	8	0	8	3	2	0		CD4Tex	0	0	0	0	0	0	0	0	0	0	0
	CD4Tn	2	18	0	3	359	48	27	0	0	2	0	0	64	266	164	15	71	1	1	0	15	4	1	1		CD4Tn	0	0	0	0	0	1	0	0	0	0	0
	Th	1	7	0	2	35	9	5	0	1	1	2	1	14	31	15	3	7	1	6	0	11	8	6	0		Th	0	0	0	0	0	0	0	0	0	0	0

## Sheet: PDAC-1
		tumor tissues																											normal tissues
		average	T7	T21	T18	T3	T2	T15	T10	T6	T14	T13	T17	T9	T23	T22	T12	T1	T4	T5	T19	T8	T11	T24	T16	T20		average	N9	N1	N5	N7	N11	N6	N3	N4	N8	N2	N10
Epi	Basal	0.00762913	0.00175131	0	0	0	0	0	0	0	0.00107585	0.000571755	0.17201	0.000451467	0.00133929	0.00048216	0.000535045	0.00101833	0.00114548	0	0.00045977	0.00155763	0	0.000700771	0	0		0	0	0	0	0	0	0	0	0	0	0	0
	Ductal_cell_A_4	0.0352094	0.0385289	0.0201884	0.0836972	0.0319588	0.00384025	0.00987306	0	0.014631	0.0683163	0.00571755	0.0366412	0.0370203	0.00714286	0.0106075	0.000535045	0.0183299	0.0652921	0.0201422	0.0211494	0.23676	0.00511408	0.00840925	0.024207	0.0769231		0.00137887	0.00129814	0.00395726	0	0	0	0	0.00269542	0	0	0.00440771	0.00280899
	Ductal_cell_B_2	0.0150891	0.108581	0.00807537	0	0.00103093	0.0241935	0.0211566	0	0.071883	0	0.0423099	0.000508906	0.000902935	0	0	0.00160514	0	0.00114548	0.0189573	0	0	0.00354052	0.0308339	0.0183639	0.00904977		0.172	0.108178	0.204986	0.297647	0.230845	0.107981	0.0816641	0.132075	0.274595	0.121241	0.153719	0.179073
	Ductal_cell_A_5	0.00939313	0.00875657	0	0.136827	0.00206186	0.0015361	0	0.00607287	0.00508906	0.00107585	0	0	0	0	0.00048216	0	0.0193483	0.0045819	0	0.00183908	0.00311526	0.00157356	0.00140154	0	0.0316742		0	0	0	0	0	0	0	0	0	0	0	0
	Acinar_cell_1	0.00762666	0.0140105	0.00672948	0	0	0.00960061	0.0246827	0.00202429	0.0152672	0	0.0554603	0.000508906	0	0	0	0.0058855	0	0	0.00947867	0.00183908	0	0	0.0175193	0.0200334	0		0.0484087	0.120727	0.0075188	0.0105882	0.0225933	0.0225352	0.00154083	0.0107817	0.00108108	0.0582707	0.191185	0.0856742
	Ductal_cell_B_1	0.024326	0.169877	0.0107672	0	0.00206186	0.0414747	0.0465444	0	0.096056	0	0.0731847	0.000508906	0.0027088	0	0	0.00374532	0	0.00114548	0.0462085	0.00091954	0	0.00983478	0.051857	0.0133556	0.0135747		0.264921	0.186067	0.287297	0.288235	0.38998	0.248826	0.217257	0.285714	0.341622	0.173872	0.191185	0.304073
	Acinar_cell_3	0.00173962	0.00175131	0.0013459	0	0	0.000768049	0.00211566	0	0.00699746	0	0.0131504	0	0	0	0	0.000535045	0	0	0	0	0	0	0.00840925	0.0066778	0		0.0229902	0.0471657	0.00633162	0.0105882	0.0166994	0.0159624	0	0.00269542	0.012973	0.0075188	0.0809917	0.0519663
	Interferon_Epi	0.0128225	0.0490368	0.00942127	0.00291121	0.00103093	0.0203533	0.00634697	0.00202429	0.0273537	0.00322754	0.058319	0.00203562	0.00767494	0.00133929	0	0.0149813	0.00305499	0.00114548	0.0260664	0.00873563	0.00155763	0.00668765	0.0126139	0.0191987	0.0226244		0.018572	0.0164431	0.0237436	0.0388235	0.0157171	0.0084507	0.0154083	0.0107817	0.0194595	0.0178571	0.00881543	0.0287921
	Mesenchymal	0.0045379	0.00175131	0	0.0123726	0.00309278	0.000768049	0.00564175	0	0.00318066	0.00322754	0.00686106	0.00508906	0.0153499	0.00580357	0.00048216	0.00107009	0.00407332	0.0045819	0.00118483	0.0105747	0.00155763	0.00708104	0.00420463	0.00417362	0.00678733		0.000844535	0.000432713	0.00237436	0	0	0	0	0	0.00108108	0.00093985	0.00165289	0.00280899
	Ductal_cell_A_3	0.0359411	0.0350263	0.0551817	0.0531295	0.0773196	0.00345622	0.000705219	0.0202429	0.00954198	0.0640129	0.0051458	0.208142	0.0392777	0.0138393	0.0607522	0.00107009	0.0325866	0.0160367	0.0106635	0.0170115	0.0825545	0.0110149	0.0112123	0.00751252	0.0271493		0.000215388	0.000432713	0.000395726	0	0	0	0.00154083	0	0	0	0	0
	Acinar_cell_2	0.0101063	0.0315236	0.0148048	0.000727802	0.00103093	0.0134409	0.00423131	0	0.019084	0.000537924	0.0743282	0.00254453	0.00316027	0.000446429	0	0.00802568	0	0.00343643	0.0154028	0.00551724	0.00155763	0.00196696	0.0168185	0.0217028	0.00226244		0.0104982	0.0233665	0.00712307	0.00588235	0.00982318	0.0084507	0.0046225	0.00539084	0.00216216	0.0093985	0.0104683	0.0287921
	Ductal_cell_A_2	0.0945314	0.0542907	0.0336474	0.306405	0.0835052	0.0288018	0.0176305	0.0546559	0.0388041	0.305541	0.0411664	0.174046	0.14447	0.0165179	0.142719	0.00267523	0.160896	0.134021	0.0296209	0.051954	0.0732087	0.00786782	0.0609671	0.0225376	0.282805		7.19502e-05	0	0.000791452	0	0	0	0	0	0	0	0	0
	Endocrine_cell	0.0110623	0.00350263	0	0.00509461	0.00618557	0.000768049	0.00987306	0.00404858	0.0203562	0.00161377	0.00571755	0.00203562	0.0027088	0.0183036	0.00096432	0.000535045	0.0458248	0.0137457	0.0272512	0.0326437	0	0.00629426	0.0231254	0.0100167	0.0248869		0.0233064	0.0246646	0.00831025	0.00823529	0.064833	0.00187793	0.00924499	0.0700809	0.00756757	0.0404135	0.0176309	0.00351124
	Ductal_cell_B_5	0.000348774	0	0.00269179	0	0	0	0.00141044	0	0.000636132	0	0	0	0	0	0	0.000535045	0	0	0	0	0	0	0	0.000834725	0.00226244		0.00107872	0	0.00554017	0	0	0.000938967	0.00154083	0	0	0.00093985	0.00220386	0.000702247
	Ductal_cell_B_4	0.00130269	0.00175131	0	0	0	0	0	0	0.0114504	0	0.00228702	0	0	0	0.00096432	0	0	0	0.0118483	0	0	0	0.000700771	0	0.00226244		0.0324232	0.015145	0.0827068	0.0635294	0.0137525	0.00657277	0.00616333	0.00269542	0.0410811	0.00845865	0.015427	0.101124
	Ductal_cell_A_1	0.145538	0.0963222	0.199192	0.143377	0.183505	0.0134409	0.0550071	0.0587045	0.113868	0.452394	0.0743282	0.137913	0.38781	0.0790179	0.270492	0.0246121	0.180244	0.210767	0.0509479	0.0850575	0.313084	0.0483871	0.0679748	0.0609349	0.18552		0	0	0	0	0	0	0	0	0	0	0	0
	Ductal_cell_B_3	0.0227193	0.061296	0.0444145	0.0014556	0	0.0234255	0.0345557	0.00202429	0.0846056	0.000537924	0.0423099	0.00203562	0.0185102	0.000892857	0	0.0139112	0	0.00572738	0.0580569	0.0110345	0.00778816	0.0232101	0.0308339	0.033389	0.0452489		0.0472944	0.0822155	0.0518401	0.0352941	0.0471513	0.0253521	0.03698	0.0350404	0.0756757	0.0234962	0.0341598	0.0730337
		0.439923
Fib	Ecm_myCAF_3	0.00175576	0	0	0.0014556	0.00206186	0.0015361	0.00211566	0.00607287	0.000636132	0.00107585	0.00285878	0.00559796	0.00225734	0.00267857	0.00144648	0.000535045	0	0.00229095	0	0.00045977	0	0.00472069	0.00350385	0.000834725	0		0	0	0	0	0	0	0	0	0	0	0	0
	Detox_iCAF_1	0.0168745	0.00875657	0	0.0189229	0.0268041	0.00729647	0.0585331	0.0121457	0.00572519	0.00753093	0.0400229	0.00152672	0.0103837	0.0575893	0.00144648	0.0101659	0.00712831	0.0114548	0.0130332	0.0101149	0.00155763	0.0405193	0.0476524	0.0066778	0		0.0333011	0.0337516	0.0415512	0.00470588	0.00884086	0.0253521	0.0832049	0.032345	0.0140541	0.068609	0.0517906	0.00210674
	Hypoxia_CAF	0.0127114	0	0.00269179	0.00291121	0	0	0.00634697	0	0.000636132	0	0.00114351	0.00559796	0.0519187	0.03125	0	0	0	0	0	0	0.0046729	0.174666	0.000700771	0.0225376	0		0	0	0	0	0	0	0	0	0	0	0	0
	Ecm_myCAF_1	0.022311	0.00175131	0.0174966	0.0116448	0.00309278	0	0.0620592	0	0.00381679	0.00107585	0.00171527	0.021374	0.0871332	0.130804	0.00289296	0	0.00101833	0.021764	0	0.00045977	0.0046729	0.132179	0.00630694	0.024207	0		0	0	0	0	0	0	0	0	0	0	0	0
	Wound_myCAF_1	0.0104726	0.00525394	0	0.00655022	0.0113402	0.0015361	0.0472496	0.00404858	0.00381679	0.00537924	0.00914808	0.00203562	0.0189616	0.0299107	0.00048216	0.00160514	0.00509165	0.0114548	0.00236967	0.00597701	0	0.0444532	0.0238262	0.0108514	0		0.000121416	0	0.000395726	0	0	0	0	0	0	0.00093985	0	0
	IFN纬_iCAF_2	0.00177715	0	0	0	0	0	0.00423131	0	0.00127226	0.000537924	0.000571755	0.00305344	0.00361174	0.0111607	0	0	0	0.00114548	0.00118483	0.00091954	0.00155763	0.00629426	0.00210231	0.00500835	0		0.000140076	0	0	0	0	0	0.00154083	0	0	0	0	0
	Ecm_myCAF_2	0.0137292	0	0.0188425	0.0014556	0.00412371	0	0.0380818	0	0.00318066	0.000537924	0	0.0127226	0.0577878	0.0834821	0.00048216	0	0.00203666	0.0137457	0	0.00045977	0	0.0771046	0.00210231	0.0133556	0		0	0	0	0	0	0	0	0	0	0	0	0
	TGF尾_myCAF	0.0109769	0.0140105	0	0.0116448	0.0123711	0.00576037	0.038787	0.00404858	0.00318066	0.00376547	0.0222985	0.00101781	0.0176072	0.0169643	0.00192864	0.00535045	0.00712831	0.00801833	0.0118483	0.00597701	0	0.0436664	0.0147162	0.0133556	0		0.00354874	0.00562527	0.00791452	0.00117647	0.00196464	0	0.00308166	0.00539084	0.00108108	0.0056391	0.00716253	0
	IL_iCAF	0.00347336	0	0	0.0014556	0.00309278	0	0.00141044	0	0.000636132	0	0.00171527	0.00763359	0.00451467	0.00714286	0.00048216	0.0107009	0	0	0	0.00091954	0	0.00983478	0.00210231	0.0317195	0		7.19502e-05	0	0.000791452	0	0	0	0	0	0	0	0	0
	Detox_iCAF_3	0.00991195	0.00350263	0	0.0312955	0.028866	0.00230415	0.0133992	0	0.00254453	0.00322754	0.00743282	0.000508906	0.00180587	0.0267857	0.00192864	0.00214018	0.00203666	0.00343643	0.0118483	0.0045977	0	0.0141621	0.051857	0.024207	0		0.0129292	0.00908698	0.033241	0.00352941	0.00687623	0.00469484	0.0231125	0.00539084	0.00864865	0.0272556	0.0203857	0
	Wound_myCAF_2	0.00389505	0.00175131	0.0013459	0.000727802	0.00309278	0.00115207	0.0126939	0	0.000636132	0.00107585	0.00343053	0.00101781	0.00993228	0.0147321	0	0.00160514	0.00203666	0.0045819	0.00236967	0.00183908	0.00155763	0.0149489	0.00210231	0.0108514	0		5.00877e-05	0	0	0	0	0	0	0	0	0	0.000550964	0
	Detox_iCAF_2	0.018324	0.00700525	0	0.0269287	0.0453608	0.000384025	0.0275035	0.00607287	0.00445293	0.00215169	0.0120069	0.00508906	0.000902935	0.040625	0.00096432	0.00428036	0.0152749	0.00687285	0.0201422	0.0133333	0	0.0605822	0.0413455	0.0984975	0		0.00515543	0.00216357	0.0185991	0	0	0	0.00616333	0	0	0.0253759	0.00440771	0
	IFN纬_iCAF_1	0.00217821	0.00175131	0.0013459	0.0014556	0	0	0.00423131	0	0.000636132	0	0.000571755	0	0.00496614	0.00491071	0	0.000535045	0.00203666	0	0	0.00275862	0	0.0125885	0.00280308	0.0116861	0		0	0	0	0	0	0	0	0	0	0	0	0
		0.128391
End	Capillary_1	0.00618268	0.0210158	0	0	0	0.00614439	0.00423131	0	0.0330789	0	0.0125786	0	0	0	0	0	0.00407332	0	0.0165877	0.00091954	0	0	0.0497547	0	0		0.146211	0.151882	0.0732093	0.109412	0.0923379	0.323944	0.25886	0.212938	0.11027	0.130639	0.0914601	0.0533708
	Arterial_2	0.0110195	0.00700525	0	0.00582242	0.0164948	0.00422427	0.00705219	0.0283401	0.00763359	0.00591716	0.00800457	0.00254453	0	0.00669643	0.00048216	0.00749064	0.0244399	0.0045819	0.0189573	0.051954	0	0.000393391	0.0210231	0.0308848	0.00452489		0.0121802	0.00562527	0.00633162	0.0164706	0.00687623	0.0169014	0.0292758	0.0161725	0.0118919	0.0093985	0.00661157	0.00842697
	Venous	0.00571861	0.00700525	0.0013459	0.0014556	0.00721649	0.00691244	0.00916784	0.0101215	0.0127226	0.000537924	0.0114351	0.00254453	0	0.00267857	0.00048216	0.00160514	0.0173116	0.00114548	0.00947867	0.011954	0	0	0.0196216	0.00250417	0		0.0100575	0.00865426	0.00356154	0.00470588	0.00491159	0.029108	0.0231125	0.0134771	0.00648649	0.0093985	0.00440771	0.00280899
	Arterial_1	0.0147819	0.0210158	0.00538358	0.0116448	0.00721649	0.00768049	0.0141044	0.0202429	0.0159033	0.00484131	0.0211549	0.00458015	0.000451467	0.009375	0.00337512	0.0165864	0.0224033	0.00572738	0.035545	0.0418391	0.00311526	0.00157356	0.0301331	0.0191987	0.0316742		0.0108575	0.0177412	0.00870598	0.00470588	0.00785855	0.0122066	0.0246533	0.0107817	0.00324324	0.0178571	0.00606061	0.00561798
	activated_PCV_2	0.0182025	0.0192644	0.0013459	0.0101892	0.0247423	0.0111367	0.0232722	0.0404858	0.024173	0.0112964	0.0308748	0.00356234	0	0.00982143	0.00144648	0.0187266	0.0274949	0.0103093	0.0260664	0.0372414	0	0.00118017	0.0420463	0.0191987	0.0429864		0.0200092	0.0289918	0.00672734	0.0141176	0.0166994	0.0244131	0.0570108	0.0161725	0.027027	0.0169173	0.00991736	0.00210674
	Angiogenic_4	0.00535356	0	0.0013459	0.0014556	0.00824742	0.00537634	0.00705219	0.0161943	0.00508906	0.00107585	0.00743282	0.00203562	0	0.003125	0	0.00642055	0.00916497	0.00343643	0.00592417	0.0197701	0.00311526	0	0.00911002	0.0108514	0.00226244		0.000464185	0.000432713	0.000395726	0.00117647	0	0.000938967	0	0	0.00216216	0	0	0
	Angiogenic_1	0.0328335	0.0753065	0.0201884	0.0262009	0.0381443	0.0218894	0.0550071	0.0587045	0.0572519	0.0112964	0.0554603	0.00661578	0.000902935	0.0147321	0.00192864	0.0256822	0.0478615	0.0126002	0.0390995	0.0537931	0.0109034	0.00236035	0.0560617	0.0258765	0.0701357		0.00125453	0.00432713	0.00118718	0	0	0	0.0046225	0	0.00108108	0.0018797	0	0.000702247
	Angiogenic_2	0.0135099	0.0105079	0.00269179	0.0116448	0.0175258	0.0130568	0.0204513	0.0182186	0.0165394	0.00430339	0.0205832	0.0111959	0	0.00803571	0.0048216	0.00802568	0.0437882	0.0045819	0.021327	0.0312644	0.00155763	0.00157356	0.0357393	0.0100167	0.00678733		0.0140888	0.0125487	0.0091017	0.0141176	0.00982318	0.0206573	0.0338983	0.00808625	0.0140541	0.0216165	0.00826446	0.00280899
	Capillary_2	0.00542032	0.00700525	0	0	0	0.000768049	0.00705219	0	0.0139949	0	0.00914808	0	0	0	0	0.00107009	0.0173116	0	0.0556872	0.00597701	0	0	0.00981079	0	0.00226244		0.0333329	0.0311553	0.0411555	0.0541176	0.0166994	0.0366197	0.0431433	0	0.0183784	0.0742481	0.0132231	0.0379213
	Angiogenic_3	0.00727563	0.0192644	0.00269179	0.00218341	0.00515464	0.00192012	0.0126939	0.0182186	0.00636132	0	0.0217267	0.00508906	0.000451467	0.00446429	0	0.00374532	0.00509165	0.00229095	0.0118483	0.0216092	0	0.00236035	0.00981079	0.0108514	0.00678733		0.00249255	0.00216357	0.00277008	0	0.00294695	0.00375587	0.00308166	0.00808625	0.00108108	0.0018797	0.00165289	0
	activated_PCV_1	0.0305936	0.00875657	0.00403769	0.0451237	0.0505155	0.00384025	0.0324401	0.0364372	0.043257	0.00430339	0.0200114	0.0132316	0	0.0125	0.00096432	0.0342429	0.0885947	0.0137457	0.0781991	0.0708046	0.0140187	0.00550747	0.0371409	0.0826377	0.0339367		0.00865844	0.00951969	0.017412	0.00823529	0.00589391	0.000938967	0.0154083	0	0.00324324	0.0263158	0.000550964	0.00772472
B	Plasma_2	0.00279472	0	0.00942127	0.000727802	0.00206186	0.00230415	0.00141044	0	0.00318066	0	0.0051458	0.00152672	0	0.0138393	0.00048216	0.00695559	0	0.00114548	0	0.00689655	0.00934579	0.000393391	0.00140154	0.000834725	0		0.000735114	0	0	0	0	0	0	0.00808625	0	0	0	0
	GC_B_2	0.00675345	0	0	0	0	0.00652842	0.00916784	0.0364372	0	0	0.00228702	0	0	0.000446429	0.0115718	0.0925629	0.00101833	0	0	0	0	0.000393391	0	0.00166945	0		0	0	0	0	0	0	0	0	0	0	0	0
	GC_B_1	0.00817484	0	0	0	0	0.0119048	0.0126939	0.0182186	0	0	0.00171527	0.00305344	0	0.00491071	0.0135005	0.11878	0	0.00229095	0	0.00183908	0.00311526	0	0	0.00417362	0		0	0	0	0	0	0	0	0	0	0	0	0
	Plasma_1	0.0094332	0.00350263	0.00942127	0	0.00515464	0.00691244	0.0077574	0.00404858	0.0171756	0.000537924	0.00400229	0.00559796	0.0027088	0.0397321	0.00337512	0.0187266	0.00203666	0	0.00236967	0.0377011	0.0155763	0.00511408	0.0224247	0.0125209	0		0.00218445	0.00259628	0.00277008	0	0	0	0	0.0134771	0	0.0018797	0.00330579	0
	Plasma_3	0.00082372	0	0	0	0	0.000384025	0.00141044	0.00202429	0.000636132	0	0	0.00101781	0	0.000892857	0.00096432	0.00374532	0.00101833	0.00114548	0	0.00413793	0.00155763	0	0	0.000834725	0		0	0	0	0	0	0	0	0	0	0	0	0
	Naive_B	0.0394234	0.00350263	0.0242261	0.000727802	0.014433	0.345238	0.0719323	0.190283	0.00381679	0.00107585	0.00228702	0.00152672	0	0.034375	0.0761813	0.0727662	0.01222	0.0756014	0.00118483	0	0.0124611	0.000786782	0.000700771	0.000834725	0		8.54409e-05	0	0	0	0	0	0	0	0	0.00093985	0	0
	Follicular_B_cell	0.00431603	0	0.00672948	0	0.00103093	0.0268817	0.0133992	0.00404858	0	0	0	0.000508906	0	0.003125	0.0072324	0.0272873	0.00305499	0.0045819	0	0.00091954	0.00311526	0	0	0.00166945	0		0	0	0	0	0	0	0	0	0	0	0	0
Mye	Macro_SPP1_APOE	0.00125146	0	0.00269179	0.000727802	0.00206186	0.000384025	0	0.00202429	0.00127226	0	0	0.00101781	0.000451467	0.003125	0.00096432	0.00267523	0.00407332	0	0.00118483	0.00229885	0.00311526	0.00196696	0	0	0		0	0	0	0	0	0	0	0	0	0	0	0
	cDC2	0.016935	0.00525394	0.0215343	0.00363901	0.0453608	0.0322581	0.0176305	0.0121457	0.0171756	0.00268962	0.0177244	0.0137405	0.00225734	0.0245536	0.0096432	0.0181915	0.0162933	0.0206186	0.0201422	0.0331034	0.00155763	0.0145555	0.0126139	0.0392321	0.00452489		0.0065582	0.0064907	0.00514444	0	0.00196464	0.0103286	0.00308166	0.0242588	0	0.0131579	0.0077135	0
	Macro_SPP1	0.0258017	0.00350263	0.125168	0.00291121	0.0309278	0.000384025	0.00211566	0.00404858	0.0197201	0.00699301	0.00971984	0.0386768	0.0171558	0.0111607	0.0351977	0.0577849	0.0264766	0.00572738	0.0296209	0.0358621	0.0482866	0.0562549	0.00280308	0.0283806	0.020362		3.59751e-05	0	0.000395726	0	0	0	0	0	0	0	0	0
	Macro_APOE	0.0333588	0.0157618	0.0699865	0.00436681	0.0525773	0.0215054	0.0155148	0.0283401	0.0375318	0.00430339	0.0617496	0.0244275	0.00812641	0.03125	0.0303761	0.0690209	0.0112016	0.0126002	0.0793839	0.085977	0.0373832	0.0357986	0.0175193	0.0459098	0		0.0178887	0.0237992	0.0122675	0.00235294	0.00196464	0.0253521	0.00308166	0.0404313	0	0.0469925	0.031405	0.00912921
	Langerhans_like	0.00370418	0	0.00269179	0	0.00824742	0.00345622	0.00211566	0.00404858	0.00127226	0.00161377	0.00285878	0.00254453	0.0027088	0.00491071	0.00385728	0.00321027	0.0101833	0.00343643	0.00236967	0.00643678	0	0.00629426	0.00210231	0.0100167	0.00452489		0	0	0	0	0	0	0	0	0	0	0	0
	Mono_1	0.00914884	0	0.0457604	0.000727802	0.0123711	0.00576037	0.00141044	0.0101215	0.00381679	0.000537924	0.00343053	0.00763359	0	0.00625	0.00819672	0.0422686	0.0213849	0.0045819	0.00947867	0.0101149	0.00155763	0.0106216	0.00210231	0.00918197	0.00226244		0.00129711	0	0.000791452	0.00117647	0.00196464	0.0028169	0	0	0	0.0075188	0	0
	Macro_CREM	0.00539396	0	0.0201884	0	0.00824742	0.0015361	0.00141044	0.00202429	0.00445293	0	0.00285878	0.00763359	0.00180587	0.00267857	0.00530376	0.00802568	0.00407332	0	0.007109	0.0105747	0.0046729	0.00826121	0.000700771	0.0233723	0.00452489		0.000746233	0.000432713	0.00237436	0	0	0	0	0	0	0.00469925	0	0.000702247
	cDC1	0.000969951	0.00175131	0	0	0.00206186	0.00115207	0.000705219	0.00202429	0	0	0	0.00101781	0	0.00357143	0.00048216	0.00107009	0.00101833	0.00114548	0.00118483	0.00137931	0.00155763	0.000786782	0.000700771	0.00166945	0		0.00145658	0.00129814	0.00277008	0	0	0.000938967	0.00154083	0.00539084	0	0.0018797	0.00220386	0
	pDC1	0.00087793	0	0.00538358	0	0.00103093	0.00115207	0.000705219	0	0	0	0	0.00203562	0	0.000892857	0.00048216	0.00107009	0.00305499	0	0	0.00275862	0	0	0	0.00250417	0		0	0	0	0	0	0	0	0	0	0	0	0
	mature_cDC	0.00199956	0	0	0.000727802	0.00412371	0.00115207	0.00352609	0.00404858	0.000636132	0.000537924	0.000571755	0.00101781	0.000451467	0.003125	0.00916104	0.00160514	0.00101833	0.00343643	0.00118483	0.00321839	0.00155763	0.00118017	0.000700771	0.00500835	0		0	0	0	0	0	0	0	0	0	0	0	0
	Mono_2	0.00876985	0.00175131	0.0524899	0	0.00824742	0.00460829	0.00352609	0.00404858	0.00890585	0.00268962	0.00914808	0.00661578	0.00722348	0.009375	0.00578592	0.0149813	0.00305499	0.0045819	0.0106635	0.017931	0.0109034	0.00786782	0.000700771	0.0108514	0.00452489		0.000318064	0.000432713	0.00118718	0	0	0.000938967	0	0	0	0.00093985	0	0
	Mast	0.00139505	0	0	0	0.00103093	0.000768049	0	0.0101215	0	0.000537924	0.000571755	0.000508906	0	0.00267857	0.00144648	0.00107009	0	0.00229095	0.00118483	0.00091954	0	0.00668765	0.00140154	0	0.00226244		0	0	0	0	0	0	0	0	0	0	0	0
	Macro_Cycing	0.0106069	0.00525394	0.0161507	0.00291121	0.00721649	0.00691244	0.00423131	0.00809717	0.0260814	0.00268962	0.0194397	0.00610687	0.0108352	0.0102679	0.0072324	0.00695559	0.00712831	0.0103093	0.0296209	0.0197701	0.00623053	0.00904799	0.00560617	0.024207	0.00226244		0.00195716	0.00216357	0.00277008	0	0	0	0.00154083	0.00808625	0	0.0037594	0.00110193	0.00210674
	TRM	0.00623327	0.00875657	0.00538358	0	0.00309278	0.00537634	0.00493653	0.00607287	0.0216285	0	0.0165809	0.00203562	0.00496614	0.00267857	0.00096432	0.00267523	0.00305499	0.0045819	0.0260664	0.00367816	0.00155763	0.00786782	0.00560617	0.00751252	0.00452489		0.00600345	0.0116833	0.00277008	0	0	0.0131455	0.00154083	0.00808625	0	0.0112782	0.015427	0.00210674
	Macro_ACP5	0.00456745	0	0.0269179	0	0.00721649	0.000768049	0.000705219	0.00202429	0.000636132	0.00107585	0	0.00203562	0.00180587	0.00803571	0.00337512	0.00481541	0.00203666	0.0309278	0.0035545	0.00321839	0.00155763	0.00511408	0.000700771	0.000834725	0.00226244		0	0	0	0	0	0	0	0	0	0	0	0
	Macro_CXCL10	0.00403716	0.00525394	0.00807537	0	0.00515464	0.000384025	0.000705219	0.00809717	0.00572519	0.000537924	0.00171527	0.00203562	0.0013544	0.00133929	0.00096432	0.00374532	0.00203666	0.00114548	0.0118483	0.016092	0.0109034	0.00196696	0.00280308	0.00500835	0		0.000124778	0.000432713	0	0	0	0	0	0	0	0.00093985	0	0
		0.135051
T&NK cells	T_progenitors	0.00207268	0.00525394	0	0	0	0.00384025	0.00493653	0	0.00127226	0	0.0051458	0	0	0	0.00192864	0.000535045	0	0	0.014218	0	0	0	0.0126139	0	0		0.00103715	0	0	0	0.000982318	0	0.00154083	0.00269542	0	0.0056391	0.000550964	0
	Treg	0.00711123	0.00175131	0.00672948	0	0.0185567	0.00499232	0.0105783	0.0202429	0.00318066	0	0	0	0.000902935	0.0200893	0.0159113	0.00909577	0.00305499	0.0252005	0.0035545	0.00873563	0.00623053	0.00472069	0.00630694	0.000834725	0		0	0	0	0	0	0	0	0	0	0	0	0
	CD8Pro	0.0101294	0.00700525	0.00807537	0.00363901	0.014433	0.00921659	0.0077574	0.0101215	0.0120865	0.000537924	0.00571755	0.00305344	0.00225734	0.015625	0.00626808	0.0192616	0.00610998	0.0183276	0.014218	0.017931	0.0358255	0.00826121	0.00700771	0.00584307	0.00452489		0.000150625	0.000865426	0.000791452	0	0	0	0	0	0	0	0	0
	CD4Tem_1	0.00444465	0.00175131	0.0013459	0.000727802	0.00309278	0.00998464	0.000705219	0.01417	0	0	0.00114351	0.000508906	0	0.00223214	0.0255545	0.00695559	0.00101833	0.0160367	0	0.00965517	0	0.0043273	0.00210231	0.000834725	0.00452489		0	0	0	0	0	0	0	0	0	0	0	0
	CD8Tem_1	0.00763182	0.00350263	0.00269179	0	0.0175258	0.0126728	0.00211566	0.0506073	0.00127226	0.000537924	0.00114351	0	0	0.00535714	0.0173578	0.0107009	0.00305499	0.0274914	0.00947867	0.00367816	0.00155763	0.00314713	0.00700771	0	0.00226244		0	0	0	0	0	0	0	0	0	0	0	0
	CD8Tex	0.00199146	0.00175131	0	0	0	0.00115207	0.000705219	0.00607287	0.00127226	0.000537924	0	0	0.000451467	0.00133929	0.00385728	0.00214018	0	0.00229095	0.00829384	0.00413793	0.0109034	0.000786782	0.00210231	0	0		0	0	0	0	0	0	0	0	0	0	0	0
	CD8Tem_2	0.00448529	0	0	0	0.0103093	0.014977	0.00352609	0.0242915	0	0.000537924	0.000571755	0	0	0.0125	0.014947	0.00856073	0.00610998	0.00687285	0	0.00045977	0	0.00118017	0.00280308	0	0		0.00035199	0	0	0.00117647	0	0	0	0.00269542	0	0	0	0
	CD4Tex	0.00624624	0.00175131	0.00807537	0	0.00103093	0.015361	0.00352609	0.0182186	0.00127226	0	0.000571755	0.000508906	0.000451467	0.0107143	0.0207329	0.0262172	0.0101833	0.0183276	0.00236967	0.00367816	0	0.00314713	0.00210231	0.00166945	0		0	0	0	0	0	0	0	0	0	0	0	0
	CD4Tn	0.02554	0.00350263	0.0242261	0	0.00309278	0.137865	0.0338505	0.0546559	0	0	0.00114351	0	0	0.0285714	0.128255	0.0877475	0.0152749	0.0813288	0.00118483	0.00045977	0	0.00590087	0.00280308	0.000834725	0.00226244		0.000140076	0	0	0	0	0	0.00154083	0	0	0	0	0
	Th	0.004371	0.00175131	0.00942127	0	0.00206186	0.0134409	0.00634697	0.0101215	0	0.000537924	0.000571755	0.00101781	0.000451467	0.00625	0.014947	0.00802568	0.00305499	0.00801833	0.00118483	0.00275862	0	0.0043273	0.00560617	0.00500835	0		0	0	0	0	0	0	0	0	0	0	0	0
