# Supplementary material for: Intercellular Molecular Crosstalk Networks within Invasive and Immunosuppressive Tumor Microenvironment Subtypes Associated with Clinical Outcomes in Four Cancer Types
Source: Biomedicines. 2023 Nov 14;11(11):3057. doi: 10.3390/biomedicines11113057 (PMC10669098; doi:10.3390/biomedicines11113057)
Supplement: Supplementary file 1 [file biomedicines-11-03057-s001.zip › Supplementary Table S3.xlsx]

## Sheet: Description
	Supplementary Table S3. Gene signature for Hallmark subTME used in TCGA data and single-cell data.
	Description
	We present the geneset used in this study and the reference is showed in the text and also in tables with "#" in italics.

## Sheet: TCGA
#Single-Cell Transcriptomics Reveals the Expression of Aging- and Senescence-Associated Genes in Distinct Cancer Cell Populations
#Functional genomic landscape of cancer-intrinsic evasion of killing by T cells
Process/Signature	Genes
Checkpoint molecules	PDCD1	CD274	CTLA4	LAG3	PDCD1LG2	BTLA	HAVCR2	TIGIT	VSIR	C10orf54
Treg	FOXP3	CTLA4	IL10	TNFRSF18	CCR8	IKZF4	IKZF2
Treg and Th2 traffic	CCL17	CCL22	CCL1	CCL28	CCR4	CCR8	CCR10
Immune Suppression by Myeloid Cells	IDO1	ARG1	IL10	CYBB	PTGS2	IL4I1	IL6
Myeloid cells traffic	CSF2	CSF3	CXCL12	CCL26	IL6	CXCL8	CXCL5	CSF1R	CSF2RA	CSF3R	CXCR4	IL6R	CXCR2	CCL15	CSF1
Tumor-associated Macrophages	IL10	MRC1	MSR1	CD163	CSF1R	IL4I1	SIGLEC1	CD68
Macrophage and DC traffic	CCL2	CCL7	CCL8	XCL1	CCR2	XCR1	CSF1R	CSF1
Th2 signature	IL4	IL5	IL13	IL10	GATA3	CCR4
Protumor cytokines	IL10	TGFB1	TGFB2	TGFB3	IL22	MIF	IL6
Cancer-associated fibroblasts	COL1A1	COL1A2	COL5A1	ACTA2	FGF2	FAP	LRP1	CD248	COL6A1	COL6A2	COL6A3	CXCL12	FBLN1	LUM	MFAP5	MMP3	MMP2	PDGFRB	PDGFRA
Immune escape	B2m	Ifngr1	Jak2	Socs1	Tap1	Tap2	Tapbp	Adar	Atg10	Atg101	Cflar	Fitm2	Gpaa1	Gpi1	Ifngr2	Ikbkg	Irf1	Jak1	Otud5	Ptpn2	Rbck1	Stat1	Stat2	Tnfaip3	Tnfrsf1a	Traf2	Atg12	Atg3	Atg5	Becn1	Chic2	Dnttip1	Emc8	Erap1	Erp44	Fadd	Hdac1	Ist1	Map3k7	Men1	Mogs	Ndufa13	Nxt1	Otulin	Pdia3	Pigs	Pigu	Ppp2r2a	Psmb8
Pro-inflammatory	IFNA1	IFNG	IL1A	IL1B	IL2	IL3	IL6	IL9	IL12A	IL12B	IL15	IL17A	IL18	IL23A	IL27	IL31	LIF	TNF	NFKB1
Matrix remodeling	CA9	MMP9	MMP2	MMP1	MMP3	MMP12	MMP7	MMP11	PLOD2	ADAMTS4	ADAMTS5	LOX
Angiogenesis	VEGFA	VEGFB	VEGFC	PDGFC	CXCL8	CXCR2	FLT1	PGF	CXCL5	KDR	ANGPT1	ANGPT2	TEK	VWF	CDH5
Tumor proliferation	MKI67	ESCO2	CETN3	CDK2	CCND1	CCNE1	AURKA	AURKB	E2F1	MYBL2	BUB1	PLK1	CCNB1	MCM2	MCM6
EMT	SNAI1	SNAI2	TWIST1	TWIST2	ZEB1	ZEB2	CDH2
Hypoxia	ALDOA	MIF	TUBB6	P4HA1	SLC2A1	PGAM1	ENO1	LDHA	CDKN3	TPI1	NDRG1	VEGFA	ACOT7	ADM
Glycloysis	SLC2A1	HK1	HK2	HK3	GPI	PFKL	PFKM	PFKP	ALDOA	ALDOB	ALDOC	TPI1	GAPDH	PGK1	PGAM1	PGAM4	ENO1	ENO2	ENO3	PKLR	PKM	LDHA
Growth factors	CSF3	CSF2	CSF1	VEGFA	VEGFB
Senescence and autophagy in cancer	AKT1S1	AMBRA1	ATG10	ATG12	ATG13	ATG14	ATG16L1	ATG3	ATG5	ATG7	BCL2	BECN1	BMI1	BMP2	BRAF	CCL3	CD44	CDC25B	CDKN1A	CDKN1B	CDKN2A	CEBPB	COL10A1	COL1A1	COL3A1	CREG1	CXCL1	CXCL14	CXCL8	E2F1	FKBP8	FN1	GABARAP	GABARAPL1	GABARAPL2	GSK3B	GSN	HMGA1	HRAS	IFI16	IFNB1	IFNG	IGF1	IGF1R	IGFBP3	IGFBP5	IGFBP7	IL1A	IL1B
Cellular senescence	ACD	AGO1	AGO3	AGO4	ANAPC1	ANAPC10	ANAPC11	ANAPC15	ANAPC16	ANAPC2	ANAPC4	ANAPC5	ANAPC7	ASF1A	ATM	BMI1	CABIN1	CBX2	CBX4	CBX6	CBX8	CCNA1	CCNA2	CCNE1	CCNE2	CDC16	CDC23	CDC26	CDC27	CDK2	CDK4	CDK6	CDKN1A	CDKN1B	CDKN2A	CDKN2B	CDKN2C	CDKN2D	CEBPB	CXCL8	E2F1	E2F2	E2F3	EED	EHMT1	EHMT2	EP400	ERF	ETS1
Epithelial cells	KRT14	KRT17	KRT19	KRT8	EPCAM	KRT16	KRT15
[truncated: 149 more columns]

## Sheet: single-cell
#Single-cell and spatial analyses reveal the association between gene expression of glutamine synthetase with the immunosuppressive phenotype of APOE+CTSZ+TAM in cancers
M1 Macrophage Polarization	Mye	IL12A		IL23A	IL12A	IL12B	TNF	IL6	CD86	IL1B	MARCO	NOS2	IL12A		FCGR1A	CD80	IL23A	CXCL9	CXCL10	CXCL11	CD86	IL1A	IL1B	IL6	TNF	CCL5	IRF5	IRF1	CD40	IDO1	KYNU	CCR7	PTPRC	CD68	CSF1R	LY75	CD14	HLA-DMA	HLA-DMB	HLA-DOA	HLA-DOB	HLA-DPA1	HLA-DPB1	HLA-DQA1	HLA-DQB1	HLA-DQB2	HLA-DQB3	HLA-DRA	HLA-DRB1
M2 Macrophage Polarization	Mye	ARG1	ARG2	IL10	FCGR2A	FCGR2B	CD163	FCER2	CD200R1	PDCD1LG2	CD274	MARCO	CSF1R	MRC1	IL1RN	IL1R2	IL4R	CCL4	CCL13	CCL20	CCL17	CCL18	CCL22	CCL24	LYVE1	VEGFA	VEGFB	VEGFC	VEGFD	EGF	CTSA	CTSB	CST3	CTSD	TGFB1	TGFB2	TGFB3	MMP14	MMP19	MMP9	CLEC7A	WNT7B	FASLG	TNFSF12	TNFSF8	CD276	VTCN1	MSR1	FN1
Pro-inflammatory (Mye)	Mye	IL1B	IL6	S100A8	S100A9
Anti-inflammatory (Mye)	Mye	CD163	SELENOP	SELENOP	APOE	MAF
Protumor cytokines	Mye	IL10	TGFB1	TGFB2	TGFB3	IL22	MIF	IL6
Myeloid cells traffic	Mye	CSF2	CSF3	CXCL12	CCL26	IL6	CXCL8	CXCL5	CSF1R	CSF2RA	CSF3R	CXCR4	IL6R	CXCR2	CCL15	CSF1
TAM	Mye	APOE	ATG7	BCAT1	CCL7	CD163	CD68	CD84	CHI3L1	CHIT1	CLEC5A	COL8A2	COLEC12	CTSK	CXCL5	CYBB	DNASE2B	EMP1	FDX1	FN1	GM2A	GPC4	ANOS1	MARCO	ME1	MS4A4A	MSR1	PCOLCE2	PTGDS	RAI14	SCARB2	SCG5	SGMS1	SULT1C2
tumor-educated monocytes (TEMo)	Mye	RB1CC1	FAM107B	NFE2L1	FKBP5	TGFB1	ARHGAP21	NEURL1	ID2	TMPO	DUT	RTF1	CIR1	LIN7C	JAML	ZNF680	ZNF366	SIRPB2
Pro-angiogenic	Mye	CCND2	CCNE1	CD44	CXCR4	E2F3	EDN1	EZH2	FGF18	FGFR1	FYN	HEY1	ITGAV	JAG1	JAG2	MMP9	NOTCH1	PDGFA	PTK2	SPP1	STC1	TNFAIP6	TYMP	VAV2	VCAN	VEGFA
Antigen-presenting	Mye	CD74	TAP1	TAP2	TAPBP	CD36	HLA-DRA	HLA-DRB1	HLA-DPB1	HLA-DOA	HLA-DOB	HLA-DRB5	HLA-DRB6	HLA-A	HLA-B	HLA-C
Pro-inflammatory (CAF)	CAF	IFNA1	IFNG	IL1A	IL1B	IL2	IL3	IL6	IL9	IL12A	IL12B	IL15	IL17A	IL18	IL23A	IL27	IL31	LIF	TNF	NFKB1
Anti-inflammatory (CAF)	CAF	IL4	IL5	IL10	IL13	IL22	IFNL3	TGFB1
Chemoatrractant	CAF	CCL11	CXCL1	CXCL10	CXCL5	CCL2	CCL7	CCL3	CCL4	CXCL2	CCL5
Growth factors	CAF	CSF3	CSF2	CSF1	VEGFA	VEGFB
CAF	CAF	ACTA2	FAP	S100A4	PDGFRB	VIM	MME	C5AR2	TNC	CAV1	PDGFRA	CXCL12	FGF1	MMP2	VEGFA	PDGFC	FGF2	SFRP2	IGF1	IL11	IL6
myCAF	CAF	APOD	CCL11	COL1A1	COL1A2	COL3A1	COL5A1	COL6A3	CCN2	CTHRC1	CYP1B1	FN1	INHBA	ISLR	LUM	MMP14	POSTN	PTGDS	SERPINF1	SFRP2	SPON2	VCAN
iCAF	CAF	ADAMTS4	AGT	APOE	ARHGDIB	CCL19	CCL21	COLEC11	CPE	GEM	GJA4	GPX3	HIGD1B	IL6	ISYNA1	LHFPL6	MAP1B	MT1A	NDUFA4L2	PDK4	RGS5
Tumour stroma	CAF	SFTPC	FABP4	CLIC5	HBB	TMEM100	SCGB1A1	TSPAN8	SCGB3A2	RTKN2	ADH1B	NEBL	SNRNP200	NBEAL1	SLPI	CYP2B7P	STARD7	TARDBP	GPATCH11	LMO3	NOSTRIN	AQP4	C1D	ATP13A4	LAMP3	AMY2B	PRPF8	ACADL
interferon EC	End	IFIT1	IFIT3	IFIT3	ISG15	STAT1	USP18	AW112010	CMPK2	IFI44	IRF7	IRGM	RSAD2	RTP4
angiogenic EC	End	VEGFA	VEGFB	VEGFC	PDGFC	CXCL8	CXCR2	FLT1	PGF	CXCL5	KDR	ANGPT1	ANGPT2	TEK	VWF	CDH5
T cell Inflam	T	CXCR6	TIGIT	CD27	CD274	PDCD1LG2	LAG3	NKG7	PSMB10	CMKLR1	CD8A	IDO1	CCL5	CXCL9	HLA-DQA1	CD276	HLA-DRB1	STAT1	HLA.E
Cytotoxic	T	CST7	GZMA	GZMB	IFNG	NKG7	PRF1	TNFSF10
Exhausted	T	BTLA	CTLA4	HAVCR2	LAG3	PDCD1	TIGIT
Regulatory	T	IL2RA	IL4R	IL7	TGFB1	TGFB3	TGFBI	TGFBR1
Naive	T	CCR7	LEF1	SELL	TCF7
Costimulatory	T	ICOS	CD226	SLAMF1	TNFRSF14	CCNE2	CDC45	TNFRSF25	TNFRSF9
G1/S	T	ATAD2	BLM	BRIP1	CASP8AP2	BIRC5	BUB1	CDC6	CDCA7	CHAF1B	CLSPN	DSCC1	DTL	E2F8	EXO1	FEN1	GINS2	GMNN	HELLS	MCM2	MCM4	MCM5	MCM6	CENPU	MSH2	NASP	PCNA	POLA1	POLD3	PRIM1	RAD51	RAD51AP1	RFC2	RPA2	RRM1	RRM2	SLBP	TIPIN	TYMS	UBR7	UHRF1	UNG	USP1	WDR76
G2/M	T	ANLN	ANP32E	AURKA	AURKB	CCNB2	CDC20	CDC25C	CDCA2	CDCA3	CDCA8	CDK1	CENPA	CENPE	CENPF	CKAP2	CKAP2L	CKAP5	CKS1B	CKS2	CTCF	DLGAP5	ECT2	PIMREG	G2E3	GAS2L3	GTSE1	HJURP	HJURP	HMGB2	HMMR	JPT1	KIF11	KIF20B	KIF23	KIF2C	LBR	MKI67	NCAPD2	NDC80	NEK2	NUF2	NUSAP1	PSRC1	RANGAP1	SMC4	TACC3	TMPO	TOP2A
Treg	T	NT5E	CD3D	CD3G	CD3E	CD4	CD5	ENTPD1	CTLA4	IZUMO1R	TNFRSF18	IL2RA	ITGAE	LAG3	TGFB1	LRRC32	TNFRSF4	SELL	FOXP3	STAT5A	STAT5B	LGALS1	IL10	IL12A	EBI3	TGFB1
CD8 T Cell Activation	T	CD69	CCR7	CD27	BTLA	CD40LG	IL2RA	CD3E	CD47	EOMES	GNLY	GZMA	GZMB	PRF1	IFNG	CD8A	CD8B	FASLG	LAMP1	LAG3	CTLA4	HLA-DRA	TNFRSF4	ICOS	TNFRSF9	TNFRSF18
Anti-inflammatory (T)	T	TIGIT	IDO1	LGALS3	PDCD1	FOXP3	ENTPD1	CD274	CSF2	CTLA4	CXCL12	CXCL5	CXCL8	MIF	PTGS2	VEGFA
Anergy	T	EGR3	NR4A3	EGR1	NR4A2	EGR2	TNFSF11	IRF4	GCH1	GADD45B	NFATC1	JARID2	SLC29A3	HLF	ZFP36L1	RNF19A	ADORA2B	NOC	DUSP6	NDRG1	ADORA2A	HSPA1A	PFKP	FYN	CTSE	ZFP629	F2R	RNF128	LAG3	RGS16	E2F1	E2F2
Pro-inflammatory (T)	T	IL1A	IL1B	TNF	IFNG	TBX21	CCL3	CCL4	PRF1	GZMA	GZMB	GZMK	GZMH	CD8A	FASLG	CCL2	CCL20	IL2	IL6	IL12A	IL17A	IL23A	PTGS2	TLR4	TNF
Cytolytics effector pathway	T	EOMES	TBX21	GZMB	PRF1	FASLG	GZMH	GZMA
Type I Interferon response	T	IRF1	IFIH1	IFITM3	RIGI	IFI44L	IFI6	IFITM2	NAMPT	OASL	RTP4	TREX1	ADAR	TENT5C	LY6E	MCOLN2	APOBEC3G	IL15	ISG15	MX1	TLR3
Type II Interferon response	T	IFNG	CXCL9	CXCL10	STAT1	CD274	CDKN1A	MYC	SMAD7	IRF1	HLA-DMA	HLA-DMB	HLA-DOA	HLA-DOB	HLA-DPA1	HLA-DPB1	HLA-DQA1	HLA-DQB1	HLA-DQB2	HLA-DQB3	HLA-DRA	HLA-DRB1	HLA-DRB2	HLA-DRB3	HLA-DRB4	HLA-DRB5	HLA-DRB6	HLA-DRB7	HLA-DRB8	HLA-DRB9	HLA-A	HLA-B	HLA-C	HLA-E	HLA-F	HLA-G
IGS-interferon-stimulating genes	T|B	IFI27	AIF1	IRF7	ISG15	HES4	IRF8	IFI6	C1QA	PARP10	PSMB9	DYNLT1	ISG20	PML	IFNGR1	ZBP1	UBE2L6	SCO2	HSH2D	NMI	CASP1	IFNAR2	DRAP1	CARD16	IFNAR1	BST2	LGALS9	IP6K2	LAP3	TCN2	REC8	FBXO6	CXCL10	TAP1	IFI35	IFITM3	SP100	OAS1	IFNGR2	IRF9	SAMD9L	WARS1	CCL3	ADAR	TNFSF10	FCGR1A	SP110	CHMP5	IFI16
Anti-apoptosis	B	BCL2	CASP8	FCMR	TNFSF10
Naive/Memory	B	BMI1	CD24	CD69	CR1	ENTPD1	FCER2	FCGR2B	FCGRT	IGHD
Pro-apoptosis	B	BIK	FAS	LGALS1
Germinal center	B	BCL7A	CD27	CD36	CD80	HGF	MME	MYBL1	RGS13	TNFSF8
B-cell activity	B	AKNA	ARHGAP25	CCL21	CD180	CD2	CD27	CD37	CD38	CLEC17A	CLEC9A	CLECL1P	FCMR	RIPOR2	GIMAP4	MAP4K1	PAX5	TNFRSF17	TRAF3IP3
Cycle	Epi	ACYP1	ANLN	ANP32B	ANP32E	CENPS	APOBEC3B	ARHGAP11A	ARHGAP11B	ARL6IP1	ARL6IP6	ASF1B	ASPM	ATAD2	ATAD5	AURKA	AURKB	BARD1	BCL2L12	BIRC5	BORA	BRCA1	BTG3	BUB1	BUB1B	C12orf75	C19orf48	C21orf58	CALM2	CALM3	CARHSP1	KNL1	CCDC34	CCNA2	CCNB1	CCNB2	CCNE1	CCNE2	CCT5	CDC20	CDC25B	CDC45	CDC6	CDCA2	CDCA3	CDCA4	CDCA5	CDCA7	CDCA8
Stress	Epi	ABHD3	AC016629.8	ADAMTS1	ANKRD28	ANKRD37	ARC	AREG	ARID5B	ARL5B	ATF3	B3GNT5	BAG3	BAMBI	BBC3	BHLHE40	BIRC3	BRD2	BTG1	BTG2	DEPP1	C11orf96	PYCARD-AS1	RSRP1	MRNIP	TCIM	CA12	CCL20	CCNL1	CCP110	CD55	CDKN1A	CDKN2AIP	CEBPB	CEBPD	CITED2	CLDN3	CLDN4	CLK1	CSRNP1	CXCL1	CXCL2	CXCL3	CXCL5	CXCL8	CYP1B1	CCN1	DAPP1	DEPP1
Interferon	Epi	ACTN1	APOL1	APOL2	APOL3	APOL6	B2M	BST2	SHFL	C1R	C1S	C3	IRF1-AS1	CCL2	CCL27	CCL5	CD74	CFB	CFH	CMPK2	CX3CL1	CXCL10	CXCL11	CXCL9	RIGI	DDX60	DDX60L	DYNLT1	EIF2AK2	EPSTI1	ETV7	FXYD5	GBP1	GBP2	GBP3	GBP4	GBP5	GLUL	HAPLN3	HELZ2	HERC5	HERC6	HLA-A	HLA-B	HLA-C	HLA-DMA	HLA-DMB	HLA-DPA1	HLA-DPB1
Hypoxia (46 genes)	Epi	ADM	AHNAK	ALDOA	ANGPTL4	BLNK	BNIP3	BNIP3L	C4orf3	CA9	CASP14	DDIT4	DHRS3	EGLN3	ENO2	EPAS1	ERO1A	FAM162A	FUT11	HILPDA	HK2	IGFBP3	LDHA	LINC01133	MGP	NDRG1	NDUFA4L2	NRN1	P4HA1	PDK1	PFKFB3	PFKP	PGF	PGK1	PLIN2	PLOD2	PTHLH	RGCC	SLC16A1	SLC16A3	SLC2A1	SLC2A3	SLC6A8	SNCG	SPAG4	TMEM91	VEGFA
Oxphos	Epi	ATOX1	ATP5PD	ATP5MJ	COX14	COPS9	NDUFA1	NDUFA12	NDUFA3	NDUFB3	NDUFS6	NME1	PET100	POLR2I	POLR2L	RBX1	ROMO1	SCAND1	SELENOW	SLIRP	TIMM8B	TXNDC17	UQCR10	USMG5	UXT
Metal	Epi	FKBP5	HEY1	HTRA1	MT1F	MT1G	MT1H	MT1M	PMP2	TPST1
Mesenchymal	Epi	AQP1	BGN	CALD1	CCDC80	COL1A1	COL1A2	COL3A1	COL5A2	COL6A1	COL6A3	CPE	FN1	GJA1	GNG11	NPC2	NRP2	SDC2	SPARC	FAP
pEMT	Epi	ACTB	ACTG1	ADIRF	AKAP12	AKR1C1	ANXA1	ANXA2	ANXA3	ANXA5	ARL4C	ARPC1B	BCAM	BPGM	C19orf33	CAPN2	CD151	CD24	CD44	CD59	CD68	CD9	CD99	CDA	CDKN2A	CFL1	CHI3L1	CLIC1	COTL1	CRIP1	CSTB	CCN2	CTSB	DKK1	ECM1	EIF4EBP1	EIF5A	EMP3	ENO1	F3	FLNA	FLNB	FSTL3	FTL	G0S2	G6PD	GAPDH	GJB6	GLO1
cEMT	Epi	COL1A1	FN1
Proliferation	all	MKI67	NDC80	NUF2	PTTG1	RRM2	BIRC5	CCNB1	CEP55	UBE2C	CDC20	TYMS
Hypoxia (14 genes)	all	ALDOA	MIF	TUBB6	P4HA1	SLC2A1	PGAM1	ENO1	LDHA	CDKN3	TPI1	NDRG1	VEGFA	ACOT7	ADM
ECM remodeling	all	ITGAL	ITGA3	ITGA2B	MMP25	DCN	CAPN1	CD44	IBSP	MUSK	TIMP2	MFAP3	TLL1	VCAN	CDH1	TNC	COL9A2	LTBP1	ELN	LAMC3	COL23A1	LAMA3	LAMC2	COL11A1	COL17A1	ACTN1	P4HA2	NTN4	ICAM3	CAPN6	FBLN1	ITGA8	CEACAM1	COL5A3	PSEN1	COL4A4	COL19A1	ITGB5	PLOD1	ITGAE	COL16A1	CEACAM6	ADAMTS2	MMP2	NID2	LTBP4	ICAM1	P3H2	LAMB1
Glycloysis	metabolism	SLC2A1	HK1	HK2	HK3	GPI	PFKL	PFKM	PFKP	ALDOA	ALDOB	ALDOC	TPI1	GAPDH	PGK1	PGAM1	PGAM4	ENO1	ENO2	ENO3	PKLR	PKM	LDHA
Lipid mediators	metabolism	ADIPOQ	TNFRSF9	AgRP	ANGPT1	ANGPT2	ANGPTL3	ANGPTL4	ANGPTL6	TNFSF13B	BMP4	CTSD	CTSS	CCL2	CCL5	RARRES2	CFD	CRP	CXCL8	DPP4	ESM1	S100A12	AHSG	FGF1	FGF2	FGF21	FGF23	LGALS3	GCG	GH1	HGF	ICAM1	IGFBP1	IGFBP2	IGFBP3	IGFBP4	IGFBP6	IGFBP7	IL1b	IL6	IL10	IL11	INS	LEP	LIF	LCN2	CSF1	MIF	MPO
TCA cycle	metabolism	ACLY	ACO1	ACO2	CS	DLAT	DLD	DLST	FH	IDH1	IDH2	IDH3A	IDH3B	IDH3G	MDH1	MDH1B	MDH2	OGDH	PC	PCK1	PDHA1	PDHB	SDHA	SDHB	SDHD	SUCLA2	SUCLG1	SUCLG2	PCK2
Pentose Phosphate Pathway	metabolism	G6PD	G6PD	PGLS	PRPS1	PRPS1L1	PRPS2	RBKS	RPE	RPIA	TALDO1	TKT
Glycogen Metabolism	metabolism	GBE1	GYS1	GYS2	UGP2	AGL	PGM1	PGM2	PGM3	PYGL	PYGM	GSK3A	GSK3B	PHKA1	PHKB	PHKG1	PHKG2
Glucose Deprivation	metabolism	NRN1	NIBAN1	IL23A	SPRY1	GADD45B	HSPA1A	GPNMB	HAVCR2	SOAT2	ADAMTS6	HSPA1B
[truncated: 270 more columns]
