# Supplementary material for: Intercellular Molecular Crosstalk Networks within Invasive and Immunosuppressive Tumor Microenvironment Subtypes Associated with Clinical Outcomes in Four Cancer Types
Source: Biomedicines. 2023 Nov 14;11(11):3057. doi: 10.3390/biomedicines11113057 (PMC10669098; doi:10.3390/biomedicines11113057)
Supplement: Supplementary file 1 [file biomedicines-11-03057-s001.zip › Supplementary Table S4.xlsx]

## Sheet: Description 
	Supplementary Table S4. Proportion of cell types and subTME score in each patient across cancer types.
	Description
	We present the cell proportion and subTME score in each sample across four cancer types. _percent shows the the cell proportion of cell subcluster. _percent_major shows the cell proportion of cell major cluster. _subTME shows the subTME score of each subTME.

## Sheet: CRC_percent
orig.ident	Stem_Pro	Enteroendocine	CD8Teff_1	CD8Teff_2	wound_myCAF_1	Capillaries_1	pro+	wound_myCAF_2	Angiogenic_EC_2	CD8Tex	Mono_1	mature_cDC	Tuft	CXCL14_iCAF	Activated_PCV	NK	anti_CAFs	Capillaries_2	APOE+	CD4Tcm	Treg	Stem_LGR5	T_helper	Angiogenic_EC_1	Paneth	Mono_3	Mono_2	Goblet_BEST2	Cancer_Malig	Microfold	pDC1	detox_iCAF	smooth_muscle	cDC2	CD4Tn	ecm_myCAF	Arterial_EC	Lymphatic_EC	TGF尾_myCAF	CD8Pro	FTL+	Epi_BEST4	Colonocyte	Pericyte
C103	0.566573	0	0.135366	0.00121951	0.224138	0.162162	0.0695364	0	0.337838	0.0719512	0.0562914	0.0562914	0.000649491	0.258621	0.243243	0.102439	0.137931	0.0945946	0.433775	0.0487805	0.180488	0.000216497	0.393902	0.108108	0	0.013245	0.0430464	0.00476294	0.325828	0.0203507	0	0	0.0172414	0.125828	0.00609756	0.0344828	0	0.0405405	0.327586	0.0597561	0.201987	0	0.0816194	0.0135135
C104	0	0	0.264305	0	0.363636	0.294118	0.04	0	0.294118	0.0953678	0.04	0.133333	0.00478469	0.272727	0.117647	0.0953678	0.272727	0.0588235	0.14	0.19346	0.174387	0.00850611	0.0926431	0.176471	0	0.0133333	0.0866667	0.166401	0.548644	0.0914407	0	0	0	0.0466667	0.00817439	0.0909091	0	0.0588235	0	0.0762943	0.5	0.00903775	0.171186	0
C105	0	0	0.0631741	0	0.25	0	0.0255102	0	0.5	0.0647149	0.0969388	0.0765306	0.00353607	0.0833333	0.125	0.0477658	0.25	0.125	0.112245	0.362096	0.118644	0.0919378	0.326656	0.125	0	0.158163	0.0765306	0.0466761	0.745403	0.10396	0	0	0	0.0408163	0.00308166	0.0833333	0	0	0.333333	0.0138675	0.413265	0	0.00848656	0.125
C106	0	0	0.0620985	0.00214133	0	0	0.0298507	0	0	0.400428	0.0820896	0.0970149	0.00356189	0	0	0.0877944	0	0	0.19403	0.100642	0.182013	0	0.0556745	1	0	0.0671642	0.186567	0.0240427	0.947462	0	0	0	0	0.0447761	0	0	0	0	0	0.109208	0.298507	0.000890472	0.0240427	0
C106_n	0	0	0.217391	0	0	0.125	0	0	0	0	0.0491803	0.0491803	0.0336763	0.0235294	0.166667	0.130435	0.0470588	0	0.131148	0.347826	0.152174	0.00280636	0.152174	0	0	0	0.180328	0.304958	0.0289991	0	0	0.564706	0.364706	0.0327869	0	0	0.541667	0.166667	0	0	0.557377	0.0374181	0.592142	0
C107	0	0	0.0216843	0	0.411765	0.0754717	0.0258065	0	0.358491	0.515381	0.164516	0.0532258	0.0256637	0.117647	0.0754717	0.0670701	0.0588235	0.150943	0.437097	0.0494201	0.123046	0.00353982	0.113969	0.169811	0	0.0112903	0.127419	0.0199115	0.887168	0.00309735	0.00806452	0	0	0.0419355	0.00302572	0.235294	0.0188679	0.150943	0.176471	0.106404	0.130645	0	0.0606195	0
C107_n	0	0	0.60733	0	0	0.1	0	0	0	0.026178	0	0	0.025974	0.0428571	0.325	0.0366492	0.0142857	0	0	0.225131	0.0052356	0	0.0837696	0	0	0	0	0.387879	0.0554113	0	0	0.471429	0.471429	0.5	0.0104712	0	0.35	0.225	0	0.0052356	0.5	0.0623377	0.468398	0
C109	0	0	0.103774	0	0.169811	0	0.00308642	0	0.47619	0.0754717	0.330247	0.0185185	0.000658328	0.0188679	0.190476	0.103774	0.0754717	0.0952381	0.200617	0.0188679	0.198113	0.00197498	0.396226	0.142857	0	0.259259	0.095679	0.00855826	0.508887	0.466754	0	0	0	0.00617284	0	0.679245	0	0.0952381	0.0566038	0.103774	0.0864198	0	0.0131666	0
C109_n	0	0	0.575	0	0.0252101	0.230769	0	0	0	0.025	0.111111	0	0.020592	0.201681	0.282051	0.025	0.0336134	0.017094	0	0.0625	0.025	0.0032175	0.2875	0	0	0	0.777778	0.138996	0.0135135	0	0	0.394958	0.344538	0	0	0	0.316239	0.128205	0	0	0.111111	0.174389	0.649292	0.025641
C110	0	0	0.0791246	0.00505051	0.333333	0	0.0168955	0	0.375	0.542088	0.359029	0.0242872	0	0	0.0625	0.0505051	0	0	0.489968	0.016835	0.126263	0	0.0622896	0.375	0	0.0506864	0.0105597	0	1	0	0.00211193	0	0	0.0168955	0	0.666667	0	0.1875	0	0.117845	0.0295671	0	0	0
C110_n	0	0	0.0270636	0	0	0.2	0	0	0	0.00541272	0	0.129032	0.0816327	0.529412	0.2	0.0162382	0	0.1	0.0806452	0.868742	0.02977	0.00313972	0.0500677	0	0	0	0.016129	0.144427	0.032967	0	0.016129	0.352941	0.117647	0.0806452	0.00135318	0	0.3	0.2	0	0.00135318	0.677419	0.0989011	0.638932	0
C111	0	0	0.0479042	0	0.111111	0.125	0.0107527	0	0.3125	0.155689	0.395161	0.0147849	0.00306748	0	0.125	0.0359281	0.0833333	0.1875	0.426075	0.0808383	0.161677	0	0.47006	0.25	0	0.0510753	0.00672043	0.00153374	0.98773	0	0.00134409	0	0.0138889	0.0174731	0	0.791667	0	0	0	0.0479042	0.0766129	0.00153374	0.00613497	0
C111_n	0	0	0.513863	0	0.160714	0.638095	0.01	0	0	0.0868762	0.185	0.07	0.0213618	0.375	0.104762	0.0443623	0.375	0.0761905	0.055	0.207024	0.0147874	0	0.10536	0	0	0.01	0.285	0.392523	0.0267023	0	0	0	0.0892857	0.09	0.0221811	0	0.0285714	0.0190476	0	0.00554529	0.295	0.0333778	0.526035	0.133333
C112	0	0	0.021978	0	0.235294	0.111111	0.0704348	0.0588235	0.2	0.0675039	0.161739	0.0417391	0	0.0882353	0.355556	0.0612245	0.176471	0.0222222	0.453913	0.0502355	0.384615	0.0321308	0.370487	0.222222	0	0.00695652	0.0278261	0.00225479	0.408681	0.538331	0.00173913	0.0147059	0.0294118	0.0443478	0.00784929	0.161765	0.0111111	0.0444444	0.235294	0.0361068	0.191304	0	0.018602	0.0333333
C112_n	0	0	0.525994	0	0.0243902	0.465116	0.0235294	0	0	0.030581	0.0117647	0.0117647	0.0215633	0.573171	0.162791	0.0550459	0.097561	0.0775194	0.470588	0.140673	0.0366972	0.00134771	0.168196	0	0	0	0.0470588	0.287062	0.0296496	0	0	0.0609756	0.243902	0.117647	0	0	0.162791	0.0697674	0	0.0428135	0.317647	0.138814	0.521563	0.0620155
C113	0.000341647	0	0.157421	0	0.0909091	0.222222	0.045977	0	0.222222	0.0914543	0.0689655	0.0977011	0.00204988	0.363636	0.111111	0.0194903	0.454545	0	0.155172	0.233883	0.112444	0.0109327	0.356822	0	0	0.0114943	0.126437	0.0334814	0.767339	0.106594	0	0	0.0909091	0.0804598	0.005997	0	0	0.333333	0	0.0224888	0.413793	0.00307482	0.0761872	0.111111
C113_n	0	0	0.303797	0	0.0344828	0	0	0	0	0.0506329	0	0	0.111702	0.0344828	0.25	0.101266	0.0344828	0	0	0.417722	0.0759494	0.00265957	0.0379747	0	0	0	0.222222	0.220745	0.0345745	0	0	0.862069	0.0344828	0.037037	0.0126582	0	0.5	0.25	0	0	0.740741	0.101064	0.529255	0
C114	0	0	0.188862	0.00484262	0.4	0.0555556	0.121951	0	0.111111	0.343826	0.121951	0.054878	0.0052597	0.15	0.166667	0.0266344	0.25	0.333333	0.219512	0.0242131	0.11138	0	0.0920097	0.111111	0	0.0182927	0.140244	0.0249836	0.877055	0	0	0	0	0.0670732	0.00242131	0	0	0.0555556	0.2	0.205811	0.256098	0.00197239	0.0907298	0.166667
C114_n	0	0	0.336449	0	0.3125	0.372093	0.0416667	0	0	0.130841	0.0416667	0.0972222	0.0505051	0.1875	0.232558	0.046729	0.0625	0.0465116	0.138889	0.11215	0.214953	0	0.0654206	0	0	0	0.111111	0.30303	0.0383838	0	0	0.3125	0.125	0.125	0	0	0.139535	0.0930233	0	0.0934579	0.444444	0.0747475	0.533333	0.116279
C115	0	0	0.016129	0.0107527	0.75	0	0.0110701	0	1	0.591398	0.335793	0.0258303	0	0	0	0.0376344	0	0	0.221402	0	0.150538	0	0.0376344	0	0.00178253	0.317343	0.0405904	0.0213904	0.966132	0	0.0110701	0	0	0.00738007	0	0.25	0	0	0	0.155914	0.0295203	0	0.0106952	0
C115_n	0	0	0.320755	0	0	0	0.0588235	0	0	0.0471698	0.0588235	0.0294118	0.0194175	0.380952	0	0.0377358	0.0952381	0	0.441176	0.40566	0.0188679	0	0.150943	0	0	0	0.0588235	0.135922	0.0355987	0	0	0.380952	0.142857	0.0588235	0	0	0.666667	0.333333	0	0.0188679	0.294118	0.252427	0.556634	0
C116	0	0	0.0233463	0.00875486	0	0.142857	0.0930931	0	0.285714	0.640078	0.138138	0.0540541	0.00217155	0.333333	0	0.016537	0.666667	0.142857	0.459459	0.0632296	0.107004	0	0.0340467	0.285714	0	0	0.0720721	0.0488599	0.844734	0	0.003003	0	0	0.036036	0	0	0	0.142857	0	0.107004	0.144144	0	0.104235	0
C116_n	0	0	0.285714	0	0.0909091	0.153846	0	0	0	0.107143	0.107143	0.0357143	0.0171709	0.363636	0.230769	0.0714286	0.121212	0.0384615	0.428571	0.154762	0.0119048	0.00245298	0.285714	0	0	0.0357143	0.178571	0.334424	0.0776778	0	0	0.181818	0.242424	0.142857	0.0238095	0	0.192308	0.307692	0	0.0595238	0.0714286	0.058054	0.510221	0.0769231
C118	0	0	0.37007	0.00116009	0.444444	0	0.0928571	0	0.333333	0.164733	0.0428571	0.047619	0	0.111111	0.333333	0.134571	0.222222	0	0.542857	0.00580046	0.160093	0	0.0580046	0.333333	0	0.0119048	0.0595238	0	0.997498	0	0.0047619	0	0	0.0190476	0.00348028	0	0	0	0.222222	0.102088	0.178571	0	0.00250209	0
C119	0	0	0.0194986	0	0	0	0	0	0	0.682451	0.384615	0.025641	0.00193237	0	0	0.0167131	0	0	0.384615	0.0696379	0.086351	0.00193237	0.0529248	0	0	0.0512821	0.025641	0	0.985507	0.00772947	0	0	0	0.025641	0.00278552	0	0	0	1	0.0696379	0.102564	0	0.00289855	0
C119_n	0	0	0.4	0	0	0	0	0	0	0	0	0	0	0	0	0	0.5	0	0	0.1	0.3	0	0.2	0	0	0	0	0.0833333	0.0833333	0	0	0.5	0	0	0	0	0	0	0	0	1	0.0416667	0.791667	0
C122	0	0	0.211111	0	0.318182	0.210526	0.00393701	0	0.0789474	0.275	0.30315	0.0314961	0.000943396	0.5	0.342105	0.0388889	0.159091	0.105263	0.23622	0.177778	0.130556	0.00141509	0.1	0.105263	0	0.0433071	0.137795	0.0603774	0.762736	0.000471698	0	0	0.0227273	0.023622	0.0194444	0	0	0.0263158	0	0.0472222	0.220472	0.00141509	0.172642	0.131579
C122_n	0	0	0.685393	0	0.008	0.136842	0.0190476	0	0.0315789	0.0269663	0.0952381	0	0.0265521	0.36	0.294737	0.0314607	0.072	0.0736842	0.152381	0.0988764	0.0224719	0.00195236	0.116854	0	0	0	0.2	0.394768	0.0386568	0	0	0.4	0.16	0.104762	0.00674157	0	0.231579	0.2	0	0.011236	0.428571	0.042952	0.495119	0.0315789
C123	0	0	0.0794097	0.00421644	0.205882	0.0285714	0.0854127	0	0.471429	0.499297	0.153551	0.059501	0	0.0882353	0.0857143	0.0288124	0.294118	0.0428571	0.407869	0.0418131	0.170063	0	0.0600843	0.285714	0	0	0.0355086	0.0102016	0.960894	0	0.00767754	0	0.0294118	0.0556622	0.00140548	0.264706	0	0.0714286	0.117647	0.114898	0.194818	0.000242895	0.0286616	0.0142857
C123_n	0	0	0.339394	0	0.0666667	0.617284	0.0330579	0	0	0.0626263	0.00826446	0.0165289	0.0187874	0.355556	0.135802	0.0363636	0.344444	0.135802	0.256198	0.266667	0.0444444	0.00128096	0.238384	0	0	0	0.0247934	0.321093	0.0606319	0	0	0.0222222	0.211111	0.0578512	0.0020202	0	0.0123457	0.0617284	0	0.010101	0.603306	0.0499573	0.548249	0.037037
C124	0	0	0.176012	0.000778816	0.410959	0.0995475	0.0190779	0.00913242	0.176471	0.193146	0.320615	0.00900901	0.00489716	0.0684932	0.239819	0.088785	0.232877	0.131222	0.470058	0.183022	0.249221	0.00685602	0.0809969	0.0588235	0.00391773	0.00582936	0.0604134	0.10284	0.566112	0.00979432	0.000529942	0	0.0136986	0.0259671	0.00623053	0.228311	0.00452489	0.0542986	0.0365297	0.0218069	0.0885003	0.0166503	0.288932	0.235294
C124_n	0	0	0.817056	0	0.0806452	0.40724	0.00892857	0.00537634	0	0.0137552	0.133929	0	0.0193466	0.155914	0.162896	0.0729023	0.0430108	0.108597	0.3125	0.0206327	0.00825309	0.00153748	0.0632737	0	0	0	0.330357	0.232671	0.014606	0.000128123	0	0.602151	0.112903	0.169643	0.00137552	0	0.0542986	0.0361991	0	0.00275103	0.0446429	0.384497	0.347213	0.230769
C125	0.000946522	0	0.0991071	0.000892857	0.253333	0.0754717	0.10705	0	0.160377	0.0866071	0.136641	0.0818103	0.000473261	0.226667	0.349057	0.05625	0.0333333	0.0754717	0.414273	0.0401786	0.230357	0.00520587	0.366964	0.226415	0	0	0.0748477	0.0482726	0.265499	0.578325	0.00348129	0	0	0.0835509	0.00535714	0.04	0	0.0283019	0.446667	0.114286	0.0983464	0.000946522	0.100331	0.0849057
C125_n	0	0	0.764521	0	0.0434783	0.232456	0.0283019	0	0	0.0172684	0.0377358	0.0660377	0.0166709	0.330435	0.372807	0.010989	0.0347826	0.0394737	0.556604	0.10675	0.00627943	0.000505178	0.0910518	0	0	0	0.0471698	0.227835	0.00732508	0.00101036	0	0.226087	0.365217	0.132075	0.00156986	0	0.157895	0.135965	0	0.00156986	0.132075	0.156353	0.590301	0.0614035
C126	0	0	0.0455764	0.00536193	0.631579	0	0.0512821	0	0.324324	0.0991957	0.269744	0.0594872	0	0.0175439	0	0.0938338	0.22807	0.027027	0.523077	0.0697051	0.461126	0.00630252	0.117962	0.567568	0	0.00307692	0.0194872	0.0430672	0.929622	0.00420168	0.00307692	0	0.0526316	0.0369231	0.0080429	0.0701754	0	0.027027	0	0.0991957	0.0338462	0	0.0168067	0.0540541
C126_n	0	0	0.456897	0	0.0678733	0.390323	0.0509554	0.0135747	0.0129032	0.0833333	0.0764331	0.0382166	0.0135769	0.411765	0.145161	0.0172414	0.144796	0.119355	0.350318	0.0862069	0.0344828	0.000740558	0.244253	0	0	0	0.146497	0.269316	0.0182671	0	0	0.135747	0.226244	0.11465	0	0	0.151613	0.0774194	0	0.0775862	0.22293	0.0377685	0.660331	0.103226
C129	0	0	0.104745	0	0.333333	0.0683761	0.101911	0.0123457	0.307692	0.136079	0.216561	0.0488323	0.00192123	0.17284	0.333333	0.0510295	0.283951	0.0854701	0.318471	0.398389	0.126231	0	0.168308	0.0512821	0	0.00212314	0.0764331	0.0864553	0.770733	0.00064041	0.00212314	0	0.0123457	0.140127	0.000895255	0.0987654	0.00854701	0.0683761	0.0864198	0.0143241	0.0934183	0.00608389	0.134166	0.0769231
C129_n	0	0	0.215412	0	0	0.25	0.0517241	0	0	0.0262697	0.12069	0	0.0267327	0.5	0.25	0.0157618	0.2	0	0.344828	0.669002	0.0262697	0.0039604	0.0420315	0	0	0	0.0517241	0.506931	0.0485149	0	0	0.2	0.1	0.0517241	0.00175131	0	0.25	0.25	0	0.00350263	0.37931	0.0584158	0.355446	0
C130	0	0	0.241334	0.0017331	0.391304	0	0.0253378	0	0.129032	0.352686	0.278716	0.0304054	0.000619963	0.0869565	0.129032	0.0446274	0.391304	0.0322581	0.429054	0.0134315	0.113085	0.000309981	0.0342288	0.516129	0	0.0185811	0.0591216	0.00278983	0.977371	0	0.00506757	0	0	0.0304054	0.00129983	0	0	0.16129	0.130435	0.197574	0.123311	0.000309981	0.0185989	0.0322581
C130_n	0	0	0.119522	0	0.0337079	0.269231	0.0319149	0	0.00961538	0.0438247	0.0425532	0.0212766	0.0154889	0.382022	0.269231	0.163347	0.11236	0.0384615	0.37234	0.270916	0.0956175	0.000968054	0.298805	0	0	0	0.0638298	0.39061	0.0246854	0	0	0.303371	0.168539	0.276596	0.00398406	0	0.153846	0.173077	0	0.00398406	0.191489	0.123427	0.444821	0.0865385
C132	0	0	0.0101508	0.00116009	1	0	0.0877193	0	0.454545	0.689675	0.14787	0.0175439	0	0	0.0909091	0.0136311	0	0	0.441103	0.011891	0.100058	0	0.0382831	0.454545	0	0.0225564	0.0401003	0.00438596	0.965643	0	0	0	0	0.102757	0	0	0	0	0	0.135151	0.140351	0	0.0299708	0
C132_n	0	0	0.0345304	0	0	0	0	0	0	0.00828729	0	0.125	0.158163	0	0	0.00414365	0	0	0	0.925414	0.00828729	0.00102041	0.0179558	0	0	0	0	0.0836735	0.0744898	0	0	0	0	0.125	0.00138122	0	1	0	0	0	0.75	0.0122449	0.670408	0
C133	0	0	0.0321608	0	0.148148	0.0666667	0.0792079	0.0185185	0.533333	0.203015	0.0732673	0.019802	0.0109344	0.0925926	0	0.0824121	0.166667	0	0.679208	0.0914573	0.148744	0	0.428141	0.2	0	0.0019802	0.00990099	0.0129225	0.966203	0.00397614	0.0039604	0	0.0185185	0.049505	0	0.425926	0	0.133333	0.12963	0.0140704	0.0831683	0	0.00596421	0.0666667
C133_n	0	0	0.627451	0	0	0	0	0.0588235	0	0.0294118	0	0	0.0197368	0.0588235	0.25	0.117647	0	0	0.1875	0.137255	0	0.00328947	0.0686275	0	0	0	0.625	0.320724	0.00986842	0	0	0.882353	0	0.125	0	0	0.25	0.5	0	0.0196078	0.0625	0.0838816	0.5625	0
C134	0	0	0.337374	0.0020202	1	0	0.00710227	0	0.25	0.226263	0.62358	0.0184659	0	0	0.4	0.0424242	0	0.1	0.160511	0.0141414	0.0767677	0.00811688	0.236364	0.05	0	0.0284091	0.0454545	0.00324675	0.495942	0.492695	0.00284091	0	0	0.00994318	0	0	0	0.15	0	0.0646465	0.103693	0	0	0.05
C134_n	0	0	0.280922	0.00209644	0.267176	0.285714	0.0517928	0.0534351	0	0.138365	0.0836653	0.0159363	0.0093633	0.328244	0.205882	0.0775681	0.0381679	0.12605	0.346614	0.0146751	0.1174	0.00374532	0.354298	0	0	0	0.187251	0.195381	0.0093633	0.00062422	0	0.0916031	0.198473	0.191235	0	0	0.151261	0.0294118	0.0229008	0.0146751	0.123506	0.0262172	0.755306	0.201681
C135	0	0	0.0364127	0	0.464286	0.0617284	0.0431818	0	0.444444	0.188806	0.503409	0.111364	0.000935454	0	0.283951	0.0559676	0.25	0.0123457	0.127273	0.0364127	0.186109	0.01029	0.455833	0.0987654	0	0.00454545	0.0363636	0	0.529467	0.450889	0.0147727	0	0.0357143	0.0681818	0.00202293	0.25	0.0246914	0.0493827	0	0.0384356	0.0909091	0	0.00841908	0.0246914
C135_n	0	0	0.541096	0	0.0344828	0.375	0.1	0	0	0.0958904	0	0	0.0373692	0.241379	0.0625	0.0342466	0.206897	0.3125	0.6	0.0753425	0.00684932	0	0.219178	0	0	0	0	0.358744	0.0343797	0	0	0.206897	0.310345	0.2	0.00684932	0	0.25	0	0	0.0205479	0.1	0.0717489	0.497758	0
C136	0	0	0.0140449	0	0.615385	0.210526	0.0830189	0	0.263158	0.248127	0.0679245	0.0792453	0	0	0.263158	0.0337079	0	0.0526316	0.490566	0.0159176	0.180712	0.00699301	0.43633	0.157895	0	0.0113208	0.0490566	0.0027972	0.256643	0.733566	0.00377358	0	0	0.0301887	0.00187266	0.153846	0	0.0526316	0.230769	0.0692884	0.184906	0	0	0
C136_n	0	0	0.965066	0	0.0833333	0.179688	0.0689655	0	0	0.00436681	0	0	0.00125418	0.138889	0.34375	0.00218341	0.111111	0.0546875	0.655172	0.00436681	0.00655022	0.00167224	0.0152838	0	0	0	0.0689655	0.242057	0.0338629	0	0	0.222222	0.444444	0.206897	0	0	0.117188	0.28125	0	0.00218341	0	0.0744147	0.646739	0.0234375
C137	0	0	0.0242991	0	0	0	0.00902256	0	0.478261	0.556075	0.642105	0.0616541	0.00136612	0	0.26087	0.0953271	1	0.0869565	0.209023	0.0224299	0.135514	0	0.0514019	0.130435	0	0.0135338	0.0120301	0	0.998634	0	0.0075188	0	0	0.0195489	0	0	0	0.0434783	0	0.114953	0.0255639	0	0	0
C137_n	0	0	0.519417	0.00161812	0.0714286	0.264706	0.0103093	0	0	0.0323625	0.237113	0.0721649	0.0108565	0.321429	0.147059	0.0469256	0.25	0.205882	0.257732	0.184466	0.0355987	0	0.150485	0	0	0	0.0206186	0.250905	0.0494572	0	0	0.160714	0.196429	0.278351	0	0	0.102941	0.132353	0	0.0291262	0.123711	0.0422195	0.646562	0.147059
C138	0	0	0.0710383	0	0.25	0	0.0078125	0	0	0.287796	0.653646	0.0598958	0.0171674	0	0	0.12204	0.25	1	0.169271	0.229508	0.178506	0	0.0619308	0	0	0.0104167	0.0390625	0.00858369	0.957082	0	0.00520833	0	0	0.0390625	0	0.5	0	0	0	0.0491803	0.015625	0.00214592	0.0150215	0
C138_n	0	0	0.545064	0	0	0	0.00884956	0	0	0.0214592	0.60177	0.0176991	0.0048	0.294118	0.5	0.0751073	0	0	0.0176991	0.317597	0.00643777	0	0.027897	0	0	0	0.238938	0.3296	0.0128	0	0	0.705882	0	0.0442478	0	0	0.25	0.25	0	0.00643777	0.0707965	0.008	0.6448	0
C139	0	0	0.367742	0.000806452	0.264706	0.123077	0.0340909	0	0.169231	0.158871	0.277273	0.05	0.000639795	0.382353	0.446154	0.0653226	0.176471	0.0923077	0.359091	0.177419	0.0895161	0.00255918	0.0758065	0.0153846	0	0	0.0613636	0.0809341	0.660909	0.0243122	0	0.0147059	0.0441176	0.0568182	0.00645161	0.0588235	0	0.0692308	0.0588235	0.0580645	0.161364	0.00159949	0.229047	0.0846154
C139_n	0	0	0.534392	0	0	0.0217391	0.0606061	0	0	0.021164	0.0909091	0.0454545	0.00137646	0	0.695652	0.0449735	0	0.0217391	0.242424	0.21164	0.0132275	0	0.119048	0	0	0	0.0606061	0.281487	0.00481762	0	0	0.4	0.6	0.287879	0.0026455	0	0.108696	0.152174	0	0.0529101	0.212121	0.113558	0.598761	0
C140	0	0	0.0124309	0.00138122	0.343137	0.103659	0.0628684	0.00980392	0.512195	0.0303867	0.174853	0.0785855	0.000417362	0.147059	0.195122	0.0469613	0.0686275	0.0792683	0.420432	0.0607735	0.26105	0.00834725	0.533149	0.0731707	0	0	0.0491159	0.0187813	0.292988	0.650668	0.00785855	0	0	0.100196	0.00276243	0.0392157	0	0.0182927	0.392157	0.051105	0.10609	0	0.028798	0.0182927
C140_n	0	0	0.233083	0	0.0465116	0	0	0	0	0.0300752	0	0.153846	0.016309	0.0697674	0.0909091	0.037594	0.0930233	0.181818	0	0.541353	0.0150376	0.00515021	0.135338	0	0	0	0	0.540773	0.0266094	0	0	0.395349	0.395349	0	0	0	0.363636	0.363636	0	0.0075188	0.846154	0.0669528	0.344206	0
C142	0	0	0.134181	0	0.461538	0.2	0.03125	0	0.257143	0.416667	0.302083	0.0572917	0.00362319	0.0769231	0.2	0.0169492	0.461538	0.0857143	0.265625	0.0564972	0.214689	0.00724638	0.0861582	0.171429	0	0.00520833	0.104167	0.113768	0.658696	0.0130435	0	0	0	0.0364583	0	0	0	0	0	0.0748588	0.197917	0.0101449	0.193478	0.0857143
C142_n	0	0	0.74031	0	0.105263	0.354839	0	0	0	0.0503876	0.0909091	0.181818	0.0172166	0.684211	0.0967742	0.0542636	0.105263	0.129032	0	0.0581395	0.0465116	0.00143472	0.0387597	0	0	0	0.0909091	0.25538	0.0473458	0	0	0.0526316	0.0526316	0.0909091	0	0	0.225806	0.129032	0	0.0116279	0.545455	0.0832138	0.595409	0.0645161
C143	0	0	0.022686	0.000907441	0.222222	0.0425532	0.045082	0	0.489362	0.243194	0.432377	0.161885	0.00078125	0.111111	0.212766	0.0408348	0.296296	0.106383	0.196721	0.092559	0.245009	0	0.296733	0.0638298	0	0.0122951	0.0102459	0.0351562	0.928906	0.00078125	0.0163934	0	0	0.057377	0.00181488	0.296296	0	0	0.0740741	0.0562613	0.067623	0.00078125	0.0335937	0.0851064
C143_n	0	0	0.662818	0	0	0.111111	0	0	0	0.0600462	0.130435	0.130435	0.0483642	0.05	0.333333	0.0161663	0	0	0.0434783	0.177829	0.0138568	0.000474158	0.0577367	0	0	0	0.217391	0.375059	0.0203888	0	0	0.3	0.65	0.217391	0	0	0.333333	0.222222	0	0.0115473	0.26087	0.135135	0.420578	0
C144	0	0.00108342	0.09	0	0.111111	0.08	0.00769231	0	0.08	0.558	0.223077	0.025641	0.00758397	0.111111	0.48	0.053	0.444444	0.12	0.230769	0.0305	0.1145	0	0.0955	0.08	0	0.112821	0.153846	0.071506	0.700975	0	0	0	0.111111	0.0179487	0.0015	0.222222	0	0.16	0	0.057	0.228205	0.00433369	0.214518	0
C145	0	0.882188	0.112676	0	0.494382	0.0416667	0.0414634	0	0.659722	0.0798122	0.317073	0.0634146	0.00187003	0.011236	0.0694444	0.107981	0.292135	0.159722	0.365854	0.028169	0.399061	0	0.230047	0.0416667	0	0.0146341	0.00487805	0	0.115942	0	0.00243902	0	0.101124	0.0707317	0	0.0786517	0	0.0277778	0.0224719	0.0422535	0.119512	0	0	0
C146	0	0	0.228571	0	0.407407	0.038961	0.0410678	0	0.181818	0.310963	0.275154	0.0780287	0.00528821	0.0740741	0.467532	0.0584718	0.259259	0.116883	0.402464	0.0611296	0.12093	0	0.166113	0.0779221	0	0	0.0492813	0.00846113	0.959281	0	0.00205339	0	0.0740741	0.0616016	0.000664452	0.111111	0	0.025974	0.0740741	0.0531561	0.0903491	0	0.0269699	0.0909091
C147	0	0	0.392971	0	0.371429	0.0512821	0.0533537	0	0.576923	0.172524	0.292683	0.00304878	0	0.142857	0.0512821	0.0495208	0.142857	0.0512821	0.564024	0.00798722	0.0942492	0	0.15016	0.128205	0	0.00762195	0.0213415	0.00286123	0.987601	0	0	0	0	0.00762195	0	0.257143	0	0.0641026	0.0857143	0.132588	0.0503049	0	0.00953743	0.0769231
C149	0	0	0.0842246	0	0.4375	0.0970149	0.0490196	0.03125	0.253731	0.0949198	0.150327	0.0947712	0.00306044	0.1875	0.432836	0.065508	0.09375	0.0746269	0.349673	0.215241	0.135027	0	0.38369	0.0820896	0	0.00980392	0.0522876	0.0749809	0.319816	0.434583	0.00653595	0	0.03125	0.173203	0.00802139	0.03125	0	0.0373134	0.1875	0.013369	0.114379	0	0.167559	0.0223881
C150	0	0	0.034188	0.0042735	0.666667	0.16	0.0961538	0	0.24	0.222222	0.147436	0.0833333	0.00338409	0.166667	0.24	0.0384615	0.0555556	0.04	0.423077	0.0470085	0.115385	0.00789622	0.461538	0.28	0	0.0512821	0.0961538	0.00282008	0.307389	0.675691	0.00641026	0	0.0555556	0.0320513	0.025641	0.0555556	0	0.02	0	0.0512821	0.0641026	0	0.00282008	0.02
C151	0	0	0.0444444	0	0	0	0	0	0	0.555556	0.477273	0.0227273	0	0	0	0.0888889	0	0	0.227273	0.0444444	0.0444444	0	0.133333	0	0	0.181818	0.0454545	0	1	0	0	0	0	0	0	0	0	0	0	0.0888889	0.0454545	0	0	0
C151_n	0	0	0.553571	0	0	0	0.0344828	0	0	0.05	0.241379	0	0.0409021	0	0.363636	0.0607143	0	0	0.172414	0.135714	0.00357143	0.00191131	0.160714	0	0	0	0.241379	0.440749	0.0168196	0	0	0.8	0.2	0.172414	0	0	0.333333	0.30303	0	0.0357143	0.137931	0.100535	0.399083	0
C152	0	0	0.177083	0	0.4	0.323529	0.0444444	0	0.0882353	0.444444	0.177778	0.0222222	0.000928505	0.36	0.0882353	0.0347222	0.16	0.176471	0.525926	0.0729167	0.0833333	0	0.142361	0.0882353	0	0	0.118519	0.129991	0.650882	0	0.00740741	0	0.02	0.037037	0	0.06	0	0.0294118	0	0.0451389	0.0666667	0.00649954	0.211699	0.205882
C152_n	0	0	0.733333	0	0.0208333	0.190476	0	0	0	0.0666667	0.333333	0	0.00245298	0.0625	0.285714	0	0.0416667	0.047619	0	0.0666667	0	0.00163532	0.133333	0	0	0	0.333333	0.336877	0.00490597	0	0	0.8125	0.0625	0.333333	0	0	0.142857	0.190476	0	0	0	0.0498774	0.604252	0.142857
C153	0.00152381	0	0.0255376	0	0.197531	0.0234375	0.105185	0	0.554688	0.196237	0.217778	0.106667	0	0.345679	0.148438	0.0282258	0.197531	0.164062	0.416296	0.0994624	0.354839	0.00114286	0.166667	0.0390625	0	0.00296296	0.0192593	0.00990476	0.354667	0.596571	0.00592593	0	0.0246914	0.0444444	0	0.0740741	0.0078125	0.0390625	0.160494	0.129032	0.0814815	0	0.0361905	0.0234375
C154	0	0	0.00684932	0.401826	0.5	0	0.0859375	0	0.0588235	0.0479452	0.09375	0.0859375	0.00157233	0	0.117647	0.0410959	0.125	0.0294118	0.539062	0	0.13242	0.00104822	0.0205479	0.764706	0	0	0.0625	0.0209644	0.950734	0	0	0	0	0.0546875	0.155251	0.125	0	0	0.25	0.194064	0.078125	0.00314465	0.0225367	0.0294118
C155	0	0	0.11782	0.0353461	0.175258	0.0645161	0.03125	0	0	0.0706922	0.140625	0.0546875	0.00902151	0.268041	0.225806	0.0412371	0.14433	0.0967742	0.480469	0.00147275	0.244477	0.301874	0.0103093	0.516129	0	0.0625	0.09375	0.122137	0.462873	0.00971548	0.00390625	0	0.0103093	0.0976562	0.435935	0.247423	0	0.0322581	0.154639	0.0427099	0.0351562	0.00277585	0.0916031	0.0645161
C155_n	0	0	0.344828	0.00574713	0	0	0	0	0	0.0114943	0.0434783	0	0.00758903	0.010101	0.75	0.0229885	0.010101	0	0.26087	0.137931	0.0229885	0.00700525	0.0114943	0	0	0	0.434783	0.329831	0.00525394	0	0	0.969697	0.010101	0.26087	0.436782	0	0.0625	0.1875	0	0.00574713	0	0.0998249	0.550496	0
C156	0	0	0.00929368	0.20539	0.4	0.217391	0.0742188	0	0.0869565	0.120818	0.0390625	0.0507812	0.0171875	0.2	0.130435	0.0343866	0.3	0.0434783	0.214844	0.0195167	0.107807	0.025	0.00464684	0.478261	0	0.0078125	0.0742188	0.103125	0.614062	0	0.0117188	0	0	0.128906	0.404275	0.1	0	0.0434783	0	0.0938662	0.398438	0.0015625	0.239063	0
C157	0	0	0.112745	0.0147059	0.142857	0.13913	0.0469897	0.405405	0.026087	0.0686275	0.0469897	0.00734214	0.00199681	0.137066	0.269565	0.0392157	0.0830116	0	0.77533	0	0.220588	0.673722	0	0.469565	0	0.00734214	0.0543319	0.170927	0.0443291	0.0247604	0.00146843	0.0135135	0.019305	0.0572687	0.431373	0.034749	0	0.0521739	0.164093	0.112745	0.00293686	0.0103834	0.0738818	0.0434783
C157_n	0	0	0.405882	0.0176471	0.0238806	0.271429	0.132653	0.0358209	0.0142857	0.0294118	0	0	0.0049505	0.346269	0.242857	0.0647059	0.0597015	0.0857143	0.510204	0.00588235	0.0294118	0.0128713	0.0411765	0.0142857	0	0	0.112245	0.680693	0.00445545	0	0	0.507463	0.0268657	0.214286	0.4	0	0.0571429	0.0428571	0	0.00588235	0.0306122	0.0668317	0.230198	0.271429
C158	0	0	0	0.0625	0.444444	0	0.0429733	0	0.109375	0.1	0.344948	0.0243902	0.00245399	0	0.015625	0.1625	0.0555556	0.015625	0.356562	0	0.31875	0.00122699	0	0.265625	0	0.124274	0.0278746	0.00122699	0.995092	0	0.00464576	0	0	0.0360046	0.2875	0.444444	0	0.015625	0.0555556	0.06875	0.0383275	0	0	0.578125
C159	0	0.00101626	0.0144928	0.166667	0.461538	0	0.0611511	0	0.133333	0.0652174	0.0935252	0.0251799	0.0050813	0	0.2	0.0217391	0.230769	0.0333333	0.543165	0	0.307971	0.0619919	0.00724638	0.566667	0	0.0359712	0.111511	0.00101626	0.911585	0.00203252	0.00719424	0	0	0.0503597	0.318841	0.0769231	0	0.0666667	0.230769	0.0978261	0.0719424	0	0.0172764	0
C160	0	0	0.0582524	0.15534	0.367347	0.101449	0.0518135	0	0.057971	0.10356	0.227979	0.0103627	0.00297619	0.142857	0.231884	0.0873786	0.0816327	0	0.598446	0.00647249	0.20712	0.00892857	0	0.565217	0	0.00518135	0.0284974	0.264881	0.238095	0	0	0	0	0.0647668	0.28479	0.306122	0	0.0289855	0.102041	0.0970874	0.0129534	0.00595238	0.479167	0.0144928
C161	0	0	0.0333333	0.0833333	0.327869	0.06	0.121359	0	0.16	0	0.092233	0.0485437	0.00124224	0.114754	0.08	0.0166667	0.0327869	0.02	0.495146	0	0.233333	0.026087	0.0333333	0.64	0	0	0.0533981	0.0219462	0.063354	0.824431	0.00970874	0	0	0.174757	0.333333	0.0655738	0	0	0.459016	0.266667	0.00485437	0.000828157	0.0621118	0.04
C162	0	0	0.050815	0.0450623	0.334705	0.136187	0.0564002	0.215364	0.0680934	0.123682	0.155468	0.0220696	0.784251	0.192044	0.42607	0.0584851	0.0672154	0.0817121	0.60667	0.0987536	0.225312	0.00154873	0.0997124	0.145914	0	0.00343306	0.0907308	0.11818	0.0447939	0.000833929	0.000490436	0.0137174	0.048011	0.0421775	0.228188	0.0150892	0.00194553	0.0447471	0.113855	0.0699904	0.0225601	0.000476531	0.0499166	0.0953307
C162_n	0	0	0.129304	0.00913563	0.0213523	0.164384	0.0805687	0.0320285	0	0.056922	0.0331754	0.0758294	0.0275792	0.27758	0.150685	0.037948	0.120996	0.136986	0.298578	0.24877	0.0414617	0.00715015	0.0962755	0	0	0	0.056872	0.677222	0.0245148	0	0.00473934	0.423488	0.124555	0.2891	0.370344	0	0.260274	0.191781	0	0.00983837	0.161137	0.0643514	0.199183	0.0958904
C163	0	0	0.0511278	0.16391	0.372093	0.0694444	0.0604027	0.0232558	0.0972222	0.282707	0.194631	0.0604027	0.00991438	0.44186	0.277778	0.0308271	0.0930233	0	0.362416	0.00225564	0.178195	0.00766111	0.0105263	0.513889	0	0.00671141	0.0738255	0.0874268	0.723749	0.000450653	0	0	0	0.14094	0.193985	0.0697674	0	0.0277778	0	0.0864662	0.100671	0.0067598	0.164038	0.0138889
C164	0	0	0.00641399	0.564431	0.2	0	0.00970874	0	0.0571429	0.0489796	0.213592	0.038835	0.00254453	0.0666667	0.0285714	0.0309038	0	0	0.432039	0.00058309	0.0921283	0.0324427	0.00699708	0.885714	0	0	0.165049	0.0108142	0.933206	0.000636132	0	0	0	0.0242718	0.119534	0.466667	0	0.0285714	0.266667	0.130029	0.116505	0	0.0203562	0
C165	0	0	0	0.046875	0.642857	0.0266667	0.0195759	0.0714286	0.04	0.15625	0.414356	0.0040783	0	0	0.6	0.296875	0.166667	0.0133333	0.447798	0	0.203125	0.00362976	0.03125	0.186667	0.969147	0.0636215	0.0334421	0.0145191	0.0127042	0	0.00163132	0	0	0.0114192	0.21875	0.119048	0	0.12	0	0.046875	0.0040783	0	0	0.0133333
C165_n	0	0	0.145833	0	0	0	0.0549451	0.0833333	0	0.0138889	0.032967	0.032967	0.0204604	0.0462963	0.166667	0.125	0.0462963	0	0.142857	0.0416667	0.0416667	0.0204604	0.00694444	0	0	0	0.197802	0.391304	0.130435	0	0	0.814815	0.00925926	0.21978	0.625	0	0.166667	0.666667	0	0	0.318681	0.0230179	0.414322	0
C166	0	0	0.0318471	0.00318471	0.5	0	0.0305344	0	0.0857143	0.0732484	0.377863	0.0152672	0.0010591	0	0.114286	0.0318471	0	0	0.396947	0.0127389	0.203822	0.950858	0.0382166	0.785714	0	0.00381679	0.129771	0.00148274	0.0220292	0.0237238	0.00381679	0	0	0.0267176	0.5	0.4	0	0.0142857	0.1	0.105096	0.0152672	0	0.000847278	0
C167	0	0	0	0.590476	0.0434783	0	0.00763359	0	0	0.047619	0.103053	0.0343511	0	0	0.2	0.00952381	0.478261	0	0.312977	0.00136054	0.131973	0	0.0108844	0.8	0	0.0992366	0.0152672	0	1	0	0	0	0	0.0229008	0.0761905	0.478261	0	0	0	0.131973	0.40458	0	0	0
C168	0	0	0.00353357	0.348645	0.118421	0	0.0183639	0	0.08	0.140165	0.265442	0.0300501	0	0	0	0.0141343	0.0789474	0	0.644407	0	0.189635	0	0.01649	0.88	0	0	0.0166945	0	1	0	0.00166945	0	0	0.015025	0.184923	0.802632	0	0.04	0	0.102473	0.00834725	0	0	0
C169	0	0	0	0.524425	0.190476	0	0.0114943	0	0.135135	0.0474138	0.474138	0.0373563	0	0	0.108108	0.0402299	0.333333	0	0.270115	0.00431034	0.136494	0	0	0.72973	0	0.0373563	0.0747126	0	1	0	0.00574713	0	0	0.00287356	0.12931	0.47619	0	0.027027	0	0.117816	0.0862069	0	0	0
C170	0	0	0.00668151	0.21752	0.437229	0.028169	0.0295375	0.025974	0.0938967	0.0556793	0.224252	0.0194326	0	0	0.408451	0.0541945	0.116883	0.00938967	0.321415	0.0111359	0.161099	0.000270783	0.00965108	0.413146	0	0.340847	0.0237077	0	0.999188	0	0.00116595	0	0	0.0194326	0.313289	0.419913	0	0.0328638	0	0.17075	0.0202099	0	0.000541565	0.0140845
C170_n	0	0	0.0602837	0.0141844	0.047619	0.5	0	0.190476	0	0.0425532	0	0	0.0473934	0.380952	0	0.0106383	0	0	0.257143	0.0780142	0.0283688	0.00473934	0.0035461	0	0	0	0.314286	0.407583	0.0236967	0	0	0.333333	0.047619	0.257143	0.748227	0	0	0	0	0.0141844	0.171429	0.109005	0.407583	0.5
C171	0	0	0.0159744	0.0242812	0.333333	0.141509	0.0798969	0	0.0566038	0.0952077	0.0309278	0.0902062	0.00330374	0.15	0.216981	0.0134185	0.1	0.0188679	0.471649	0	0.171885	0.748503	0.000638978	0.433962	0	0.00257732	0.100515	0.0165187	0.197192	0.00805286	0.00257732	0	0	0.17268	0.614058	0	0	0.0660377	0.416667	0.0645367	0.0489691	0.000206484	0.0262234	0.0660377
C172	0	0	0.0247678	0.309598	0.631579	0.0714286	0.0679348	0	0.285714	0.0619195	0.0543478	0.00815217	0	0.0526316	0.0714286	0.164087	0	0.0714286	0.576087	0	0.188854	0.0321716	0.00619195	0.5	0	0.0516304	0.122283	0.00268097	0.941019	0	0.00271739	0	0	0.0353261	0.114551	0	0	0	0.315789	0.130031	0.0815217	0	0.0241287	0
C173	0	0	0.00548446	0.0146252	0.186869	0.0540541	0.0361111	0	0.216216	0.409506	0.319444	0.0222222	0.00502513	0	0.027027	0.0146252	0.156566	0	0.477778	0.00548446	0.191956	0.00603015	0.00548446	0.675676	0.00100503	0.075	0.0166667	0.00100503	0.984925	0	0	0	0	0.0361111	0.276051	0.555556	0	0	0.10101	0.0767824	0.0166667	0	0.00201005	0.027027

## Sheet: CRC_percent_major
orig.ident	TNK	Epi	Fib	Mye	End	type
C103	0.139622	0.786481	0.0098757	0.0514218	0.0126	tumor
C104	0.151278	0.77535	0.00453421	0.0618302	0.00700742	tumor
C105	0.284774	0.620448	0.00526547	0.0860026	0.00351031	tumor
C106	0.270725	0.651014	0	0.0776812	0.00057971	tumor
C106_n	0.0357977	0.831907	0.0661479	0.0474708	0.018677	normal
C107	0.401987	0.458139	0.00344618	0.125684	0.010744	tumor
C107_n	0.130822	0.791096	0.0479452	0.00273973	0.0273973	normal
C109	0.0523974	0.750865	0.0261987	0.160158	0.0103806	tumor
C109_n	0.0425758	0.827036	0.0633316	0.00478978	0.0622672	normal
C110	0.313126	0.176067	0.00316289	0.499209	0.00843437	tumor
C110_n	0.504437	0.434812	0.0116041	0.0423208	0.00682594	normal
C111	0.183718	0.358636	0.039604	0.409241	0.00880088	tumor
C111_n	0.32768	0.453664	0.0339188	0.121139	0.0635978	normal
C112	0.171283	0.47701	0.0182845	0.309223	0.0242001	tumor
C112_n	0.23956	0.54359	0.0600733	0.0622711	0.0945055	normal
C113	0.176082	0.772703	0.00290391	0.0459345	0.00237592	tumor
C113_n	0.153398	0.730097	0.0563107	0.0524272	0.00776699	normal
C114	0.193352	0.712079	0.0093633	0.076779	0.00842697	tumor
C114_n	0.145975	0.675307	0.0218281	0.0982265	0.058663	normal
C115	0.181463	0.547317	0.00390244	0.26439	0.00292683	tumor
C115_n	0.224101	0.653277	0.0443975	0.0718816	0.00634249	normal
C116	0.448517	0.401832	0.0013089	0.145288	0.0030541	tumor
C116_n	0.0602582	0.877331	0.0236729	0.0200861	0.0186514	normal
C118	0.345353	0.480369	0.00360577	0.168269	0.00240385	tumor
C119	0.250174	0.721254	0.00139373	0.0271777	0	tumor
C119_n	0.27027	0.648649	0.0540541	0.027027	0	normal
C122	0.127841	0.752841	0.015625	0.0901989	0.0134943	tumor
C122_n	0.133594	0.768838	0.0375263	0.0315221	0.02852	normal
C123	0.350968	0.507707	0.00419287	0.128499	0.00863238	tumor
C123_n	0.158198	0.748482	0.0287632	0.0386705	0.0258869	normal
C124	0.277202	0.220423	0.0472798	0.407383	0.0477116	tumor
C124_n	0.0803226	0.862336	0.0205502	0.0123743	0.0244172	normal
C125	0.241483	0.455584	0.0323415	0.247736	0.0228547	tumor
C125_n	0.126264	0.784737	0.0227948	0.0210109	0.0451933	normal
C126	0.155806	0.397661	0.0238095	0.407268	0.0154553	tumor
C126_n	0.0684097	0.796344	0.0434441	0.030863	0.0609397	normal
C129	0.227541	0.636178	0.0165003	0.0959462	0.0238338	tumor
C129_n	0.344599	0.609535	0.006035	0.035003	0.004828	normal
C130	0.373463	0.522006	0.00372168	0.0957929	0.00501618	tumor
C130_n	0.0963902	0.793395	0.0341782	0.0360983	0.0399386	normal
C132	0.659652	0.261718	0.000191314	0.0763344	0.00210446	tumor
C132_n	0.42265	0.572096	0	0.00467017	0.000583771	normal
C133	0.386408	0.39068	0.0209709	0.196117	0.00582524	tumor
C133_n	0.135819	0.809587	0.0226365	0.0213049	0.0106525	normal
C134	0.201711	0.502037	0.00122249	0.286879	0.00814996	tumor
C134_n	0.176732	0.593553	0.0485365	0.0929974	0.0881808	normal
C135	0.418808	0.301892	0.00790737	0.248517	0.0228749	tumor
C135_n	0.167816	0.768966	0.0333333	0.0114943	0.0183908	normal
C136	0.382111	0.511628	0.00465116	0.0948122	0.00679785	tumor
C136_n	0.150509	0.786066	0.0118304	0.00953007	0.0420638	normal
C137	0.429546	0.293858	0.000401445	0.266961	0.00923324	tumor
C137_n	0.370504	0.497002	0.0335731	0.0581535	0.0407674	normal
C138	0.391026	0.331909	0.002849	0.273504	0.000712251	tumor
C138_n	0.380408	0.510204	0.0138776	0.0922449	0.00326531	normal
C139	0.247802	0.6247	0.0135891	0.0879297	0.0259792	tumor
C139_n	0.193548	0.743984	0.00512033	0.0337942	0.0235535	normal
C140	0.185879	0.615148	0.0261874	0.13068	0.0421053	tumor
C140_n	0.0974359	0.85348	0.0315018	0.00952381	0.00805861	normal
C142	0.304124	0.592784	0.00558419	0.0824742	0.0150344	tumor
C142_n	0.150613	0.813777	0.0110917	0.00642148	0.0180969	normal
C143	0.374321	0.434783	0.0091712	0.165761	0.0159647	tumor
C143_n	0.166924	0.81303	0.0077101	0.00886662	0.00346955	normal
C144	0.59755	0.275769	0.00268898	0.116522	0.00746938	tumor
C145	0.0711185	0.71419	0.0297162	0.136895	0.0480801	tumor
C146	0.377477	0.474291	0.00677201	0.122147	0.0193128	tumor
C147	0.179267	0.600515	0.0100229	0.187858	0.0223368	tumor
C149	0.296003	0.517214	0.0126632	0.121092	0.0530273	tumor
C150	0.104886	0.794711	0.00806813	0.0699238	0.0224115	tumor
C151	0.107656	0.787081	0	0.105263	0	tumor
C151_n	0.0926539	0.865652	0.0115817	0.0191926	0.0109199	normal
C152	0.181818	0.679924	0.0315657	0.0852273	0.0214646	tumor
C152_n	0.0114504	0.933588	0.0366412	0.00229008	0.0160305	normal
C153	0.174935	0.617211	0.0190454	0.158711	0.0300964	tumor
C154	0.174086	0.758347	0.00317965	0.0508744	0.0135135	tumor
C155	0.271166	0.575479	0.038738	0.102236	0.0123802	tumor
C155_n	0.0859259	0.845926	0.0488889	0.011358	0.00790123	normal
C156	0.536658	0.319202	0.00498753	0.127681	0.0114713	tumor
C157	0.050721	0.622576	0.128792	0.169319	0.0285927	tumor
C157_n	0.0631266	0.750093	0.124397	0.0363906	0.0259933	normal
C158	0.0834202	0.424922	0.00938478	0.448905	0.0333681	tumor
C159	0.174573	0.622391	0.00822264	0.175838	0.0189753	tumor
C160	0.26893	0.292428	0.0426458	0.335944	0.0600522	tumor
C161	0.02149	0.864971	0.0218481	0.0737822	0.0179083	tumor
C162	0.0820033	0.659958	0.0573158	0.160311	0.040412	tumor
C162_n	0.479609	0.329963	0.0947085	0.0711156	0.024604	normal
C163	0.348807	0.581956	0.0112772	0.0390768	0.0188828	tumor
C164	0.484053	0.443692	0.0042337	0.0581428	0.00987863	tumor
C165	0.0255082	0.439219	0.0167397	0.488641	0.0298924	tumor
C165_n	0.194595	0.528378	0.145946	0.122973	0.00810811	normal
C166	0.0583969	0.877999	0.00185977	0.0487261	0.0130184	tumor
C167	0.560641	0.218154	0.0175439	0.199847	0.00381388	tumor
C168	0.366422	0.331463	0.032801	0.258524	0.0107898	tumor
C169	0.4	0.366667	0.012069	0.2	0.0212644	tumor
C170	0.167184	0.458359	0.0286707	0.31935	0.0264366	tumor
C170_n	0.511797	0.38294	0.0381125	0.0635209	0.00362976	normal
C171	0.224792	0.695633	0.00861821	0.0557311	0.0152255	tumor
C172	0.294439	0.340018	0.01732	0.33546	0.0127621	tumor
C173	0.255966	0.465606	0.0926533	0.16846	0.017314	tumor

## Sheet: CRC_subTME
orig.ident	subTME1	subTME2	subTME3	type
C103	0.295185	0.102432	0.283606	tumor
C104	0.261372	0.17136	0.197297	tumor
C105	0.276205	0.0907635	0.184799	tumor
C106	0.250397	0.0740841	0.056275	tumor
C106_n	0.062867	0.449251	0.127424	normal
C107	0.343204	0.118181	0.129592	tumor
C107_n	0.0323235	0.458029	0.155935	normal
C109	0.298137	0.0771375	0.159639	tumor
C109_n	0.0321216	0.41804	0.163275	normal
C110	0.353763	0.0638303	0.0590409	tumor
C110_n	0.0486844	0.408553	0.190581	normal
C111	0.311323	0.0646589	0.11887	tumor
C111_n	0.0940557	0.281533	0.229351	normal
C112	0.331589	0.0958813	0.263835	tumor
C112_n	0.116591	0.359686	0.225016	normal
C113	0.168659	0.184739	0.252066	tumor
C113_n	0.0536293	0.45755	0.082576	normal
C114	0.312473	0.11052	0.175758	tumor
C114_n	0.162567	0.364294	0.215521	normal
C115	0.291076	0.0299545	0.0321851	tumor
C115_n	0.10028	0.454501	0.106949	normal
C116	0.232622	0.10996	0.117661	tumor
C116_n	0.127878	0.3808	0.218529	normal
C118	0.347955	0.0516072	0.117377	tumor
C119	0.238428	0.0368224	0.0469432	tumor
C119_n	0.0556868	0.254073	0.0299683	normal
C122	0.223109	0.151352	0.217626	tumor
C122_n	0.0836556	0.404814	0.180702	normal
C123	0.353186	0.095958	0.123504	tumor
C123_n	0.114921	0.308618	0.21083	normal
C124	0.294791	0.186984	0.181334	tumor
C124_n	0.092798	0.376556	0.206722	normal
C125	0.331116	0.100326	0.279621	tumor
C125_n	0.101527	0.406206	0.22182	normal
C126	0.369391	0.0962035	0.0934599	tumor
C126_n	0.128545	0.347443	0.238775	normal
C129	0.280414	0.174161	0.207744	tumor
C129_n	0.0931094	0.39625	0.162648	normal
C130	0.333388	0.0950836	0.108217	tumor
C130_n	0.114254	0.374835	0.241374	normal
C132	0.332977	0.0352145	0.0715967	tumor
C132_n	0.0259332	0.314154	0.0631573	normal
C133	0.338437	0.101756	0.153916	tumor
C133_n	0.0488239	0.426232	0.124122	normal
C134	0.230131	0.0847035	0.178231	tumor
C134_n	0.161633	0.301268	0.264611	normal
C135	0.266603	0.0871903	0.219444	tumor
C135_n	0.132056	0.364544	0.16654	normal
C136	0.336114	0.0400986	0.221513	tumor
C136_n	0.125633	0.3932	0.162487	normal
C137	0.187978	0.0416748	0.0868566	tumor
C137_n	0.112039	0.358499	0.233425	normal
C138	0.251569	0.086724	0.0507529	tumor
C138_n	0.0368325	0.389504	0.138132	normal
C139	0.254367	0.195173	0.22098	tumor
C139_n	0.0903016	0.42264	0.157436	normal
C140	0.305102	0.0640691	0.268591	tumor
C140_n	0.0451365	0.455005	0.101892	normal
C142	0.25167	0.12339	0.178362	tumor
C142_n	0.0662944	0.340501	0.225804	normal
C143	0.301519	0.0684117	0.193633	tumor
C143_n	0.0410181	0.465474	0.167304	normal
C144	0.233662	0.173283	0.146194	tumor
C145	0.257298	0.0817095	0.115982	tumor
C146	0.300254	0.11718	0.186391	tumor
C147	0.339537	0.0831286	0.126467	tumor
C149	0.270386	0.148131	0.287679	tumor
C150	0.299047	0.0755607	0.260525	tumor
C151	0.137621	0.0292011	0.0366023	tumor
C151_n	0.0733536	0.459875	0.10608	normal
C152	0.259266	0.155469	0.204506	tumor
C152_n	0.0171668	0.397821	0.194799	normal
C153	0.294824	0.0965629	0.236828	tumor
C154	0.473725	0.0398289	0.093627	tumor
C155	0.382385	0.119684	0.177132	tumor
C155_n	0.101752	0.377988	0.122778	normal
C156	0.361722	0.1189	0.146711	tumor
C157	0.341407	0.137504	0.208264	tumor
C157_n	0.173164	0.312155	0.234434	normal
C158	0.411029	0.0177587	0.105427	tumor
C159	0.44533	0.0502514	0.0747302	tumor
C160	0.41008	0.151883	0.129375	tumor
C161	0.421127	0.0527162	0.217997	tumor
C162	0.307153	0.222943	0.232122	tumor
C162_n	0.15004	0.382864	0.227661	normal
C163	0.359622	0.109565	0.19398	tumor
C164	0.4578	0.0468814	0.0692353	tumor
C165	0.292846	0.0383267	0.132514	tumor
C165_n	0.130424	0.37526	0.129452	normal
C166	0.388906	0.0387178	0.0746547	tumor
C167	0.38531	0.00256753	0.0692615	tumor
C168	0.438093	0.0204541	0.0314749	tumor
C169	0.401498	0.0180163	0.046176	tumor
C170	0.411932	0.0298469	0.116208	tumor
C170_n	0.14575	0.271608	0.241383	normal
C171	0.367249	0.0613093	0.18179	tumor
C172	0.430745	0.028767	0.0850602	tumor
C173	0.41774	0.0234458	0.0753446	tumor

## Sheet: BC_percent
orig.ident	Cycling	CD8Teff	DC_1	ML_3	Mono_1	DC_2	ProT	Stem	ML_6	Macro_CX3CR1	ML_2	Activated_PCV	Intermediate	Macro_APOE	Macro_SPP1	IFNy_iCAF	Venous-1	NK	anti_CAFs	CD8Tem_1	Treg	gd_T	T_helper_2	CD8Tem_2	Mono_2	ML_4	smooth_muscle	ML_1	T_helper_1	wound_myCAF	CD4Tn	ML_5	Angiogenic_EC	ecm_myCAF	Her2+	Venous_2	Arterial_EC	Lymphatic_EC	LP_1
patient: 0001	0.200101	0	0.0462963	0	0.00925926	0	0	0.0297379	0	0	0.00100806	0	0.527778	0.231481	0.185185	0	0	0	0.0813953	0	0	0	0.5	0	0	0	0.0813953	0.739919	0	0	0.5	0	0.636364	0.837209	0	0.363636	0	0	0.0292339
patient: 0019	0.0161827	0.0338983	0.0206186	0	0	0.0206186	0.0169492	0.454888	0	0	0	0.343511	0.298969	0.649485	0.0103093	0.7	0.447837	0.0338983	0.00598291	0.186441	0.0169492	0	0.0169492	0.0508475	0	0.00022168	0.223932	0.118599	0	0.0145299	0.644068	0	0.00508906	0.0555556	0	0.0178117	0.0559796	0.129771	0.410109
patient: 0021	0.00278552	0	0	0	0	0	0	0.0487465	0	0	0	0.603421	0	0	0	0.316667	0.306376	0	0	0	0	0	0	0	0	0	0.666667	0.598886	0	0.0166667	0	0	0	0	0	0.0264386	0.0279938	0.0357698	0.349582
patient: 0023	0.0133779	0.0425532	0	0	0	0.0285714	0	0.0301003	0	0	0	0.543836	0.314286	0.657143	0	0.690501	0.0424658	0	0.00510725	0.148936	0	0	0.0638298	0.0212766	0	0	0.217058	0.530817	0.0212766	0.00357508	0.702128	0	0.00684932	0.0837589	0	0.0150685	0.00958904	0.382192	0.425705
patient: 0025	0.0244009	0.0701754	0.0426065	0	0.0125313	0.00501253	0.245614	0.0503268	0	0.00250627	0.00108932	0	0.310777	0.566416	0.0601504	0.00431965	0	0.0175439	0.038013	0.0526316	0.298246	0	0.122807	0	0	0	0.0825054	0.893028	0	0.000431965	0.192982	0	0.92562	0.87473	0	0.0578512	0.00826446	0.00826446	0.0311547
patient: 0029	0.0467036	0	0.207447	0.000434452	0.0531915	0.0265957	0.146597	0.0357337	0	0.0265957	0.308027	0	0.204787	0.470745	0.0106383	0	0	0.0418848	0.0645161	0.167539	0.450262	0	0.0366492	0.0104712	0	0	0.233871	0.561095	0.0157068	0	0.13089	0	0.830189	0.701613	0.000651678	0.0377358	0.113208	0.0188679	0.0473553
patient: 0031	0.178395	0.0714286	0.0379085	0	0.0130719	0.0104575	0.321429	0.041358	0	0.00392157	0.00185185	0	0.298039	0.619608	0.0169935	0.0260465	0	0	0.0372093	0.107143	0.357143	0	0.0357143	0	0	0	0.0827907	0.761111	0	0.00372093	0.107143	0	0.956962	0.850233	0	0.0202532	0.0151899	0.00759494	0.017284
patient: 0032	0.00693241	0	0.2	0.00519931	0.0235294	0.0235294	0.156863	0.0225303	0	0.0235294	0	0	0.0941176	0.635294	0	0.0171429	0	0.0784314	0.0457143	0.333333	0.333333	0	0.0196078	0.0196078	0	0	0.211429	0.694974	0	0.00571429	0.0588235	0	0.846154	0.72	0	0.0192308	0.134615	0	0.270364
patient: 0033	0.00981524	0	0	0.000577367	0	0.04	0	0.214203	0	0	0	0.382525	0.76	0.2	0	0.709048	0.513586	0	0.00619048	0	0	0	0	0	0	0	0.254286	0.202079	0	0.0171429	0	0	0	0.0133333	0	0.0154502	0.0751199	0.0133191	0.573326
patient: 0040	0.124242	0	0.04	9.32749e-05	0.01	0.0075	0	0.0400149	0	0.005	0	0	0.265	0.4625	0.21	0	0	0	0.0420168	0.333333	0.666667	0	0	0	0	0	0.277311	0.831546	0	0	0	0	0.941176	0.680672	0	0.0588235	0	0	0.00410409
patient: 0042	0.103388	0.5	0.0469745	0	0.0214968	0.00159236	0	0.0293399	0	0.00875796	0.000698568	0	0.350318	0.450637	0.120223	0	0	0	0.0769231	0.5	0	0	0	0	0	0	0.128205	0.862731	0	0	0	0	0.857143	0.794872	0.000349284	0.142857	0	0	0.00349284
patient: 0043	0.254784	0	0.0498534	0.000571265	0.0219941	0.00879765	0.522727	0.031134	0	0.00733138	0.00142816	0	0.348974	0.507331	0.0557185	0	0	0	0.04	0.0454545	0.227273	0	0.0909091	0	0	0	0.145	0.641245	0	0	0.113636	0	0.860215	0.815	0	0.129032	0.0107527	0	0.0708369
patient: 0056	0.0970006	0	0.0909091	0.000137589	0	0	0	0.0317832	0	0	0	0	0.454545	0.454545	0	0	0	0	0.111111	0	0	0	1	0	0	0	0.222222	0.859108	0	0	0	0	0.7	0.666667	0.000275179	0.2	0.1	0	0.0116951
patient: 0064	0.0212508	0	0.171717	0.000242866	0.010101	0.030303	0.5	0.0358227	0	0	0	0.660232	0.515152	0.272727	0	0.513966	0.0810811	0	0.00837989	0.138889	0.166667	0	0	0	0	0	0.282123	0.435701	0	0.0251397	0.194444	0	0.0694981	0.170391	0.185064	0.03861	0.019305	0.131274	0.321919
patient: 0068	0.112762	0	0	0.000218531	0	0	0	0.0301573	0	0	0	0	0	0	0	0	0	0	0	0	0	0	0	0	0	0	0	0.851836	0	0	0	0	0	1	0	0	0	0	0.00502622
patient: 0069	0.0783133	0	0.0754717	0	0.0754717	0	0.0196078	0.0060241	0	0	0	0	0.0943396	0.754717	0	0	0	0.0196078	0.264151	0.313725	0.156863	0	0	0	0	0	0.169811	0.885542	0.137255	0	0.352941	0	1	0.566038	0	0	0	0	0.0301205
patient: 0090	0.00952381	0.0364807	0.036036	0	0	0.00900901	0.00214592	0.119048	0	0	0	0.5375	0.252252	0.702703	0	0.601762	0.0708333	0.0193133	0.0129222	0.302575	0.0622318	0	0.0150215	0.0300429	0	0	0.178561	0.57619	0.027897	0.0234949	0.504292	0	0.025	0.18326	0.0047619	0.00138889	0.193056	0.172222	0.290476
patient: 0092	0.0307147	0	0	0.000295334	0	0.0540541	0	0.271412	0	0	0	0.0654545	0.594595	0.324324	0.027027	0.653555	0.625455	0	0.00302572	0	0	0	0	0	0	0.000590667	0.258699	0.181335	0	0.0287443	1	0	0.00727273	0.0559758	0	0.0181818	0.00727273	0.276364	0.515653
patient: 0093	0.0385143	0	0.0555556	0	0	0.0555556	0	0.109624	0	0	0.000171556	0.726232	0.416667	0.472222	0	0.469484	0.0985915	0.047619	0.00201207	0.190476	0	0	0	0.0952381	0	0.0619317	0.47552	0.0955567	0.0952381	0.0274983	0.571429	0	0.00352113	0.0254863	0	0.0316901	0.125	0.0149648	0.694201
patient: 0106	0.0943396	0.0157895	0.0614754	0	0	0.0122951	0.0447368	0.188679	0	0	0	0	0.110656	0.815574	0	0.0188679	0	0.0921053	0.0377358	0.560526	0.247368	0.00526316	0.00526316	0.0157895	0	0	0.226415	0.45283	0.00526316	0	0.00789474	0	0.913043	0.716981	0	0	0.0434783	0.0434783	0.264151
patient: 0114	0.0273414	0.109502	0.0988235	0.2071	0.0588235	0.0211765	0.0316742	0.139728	0	0.00941176	0.00120846	0	0.167059	0.64	0.00235294	0.00294118	0	0.0687783	0.0279412	0.449774	0.1819	0.00271493	0.0171946	0.0153846	0.00235294	0	0.602941	0.438369	0.0135747	0.00294118	0.109502	0	0.902778	0.363235	0.00725076	0.0972222	0	0	0.179003
patient: 0123	0.0178523	0	0	0.000268456	0	0.0243902	0	0.116376	0	0	0	0.805328	0.414634	0.463415	0.097561	0.788955	0.0778689	0	0.00295858	0	0	0	0.333333	0	0	0	0.16568	0.505638	0	0.0187377	0.666667	0.000134228	0	0.0236686	0	0.0778689	0.0245902	0.0143443	0.359732
patient: 0125	0.096745	0.0795455	0.126582	0.000301386	0.0379747	0	0.0227273	0.0409885	0	0.0126582	0.00753466	0	0.405063	0.405063	0.0126582	0	0	0.0568182	0.0294118	0.386364	0.125	0	0.0454545	0.0113636	0	0	0.117647	0.8261	0	0.00588235	0.272727	0	0.85	0.847059	0.000904159	0.1	0	0.05	0.0274262
patient: 0126	0.320201	0.0779661	0.115479	0	0.039312	0.0515971	0.272881	0.078793	0	0.02457	0.000838223	0	0.230958	0.53317	0.004914	0	0	0.059322	0.0763359	0.220339	0.266102	0.00169492	0.0135593	0.00847458	0	0	0.0687023	0.532272	0.00677966	0	0.0728814	0.000838223	0.952381	0.854962	0	0	0.047619	0	0.0670578
patient: 0131	0.174769	0	0.142857	0	0.114286	0	0.0416667	0.033978	0	0.0571429	0	0	0.0571429	0.628571	0	0	0	0.208333	0	0.25	0.0416667	0	0	0.0416667	0	0	0.164557	0.779578	0	0	0.416667	0	0.9375	0.835443	0	0.0625	0	0	0.0116745
patient: 0135	0.485317	0.037037	0.0946429	0	0.0428571	0.00535714	0.333333	0.0352122	0	0	0.000347947	0	0.257143	0.560714	0.0392857	0	0	0.222222	0.0185185	0.0740741	0.111111	0	0	0	0	0	0.222222	0.445094	0	0	0.222222	0	1	0.759259	0	0	0	0	0.0340292
patient: 0151	0.0169082	0.0518934	0.177215	0.00241546	0.0590717	0.0168776	0.00280505	0.0229469	0	0.00843882	0.00241546	0	0.0886076	0.64135	0.00843882	0.0865385	0	0.0364656	0.0211538	0.506311	0.107994	0.00280505	0.0238429	0.0448808	0	0	0.0923077	0.915459	0.0546985	0.00192308	0.168303	0	0.932584	0.798077	0.00724638	0	0.0449438	0.0224719	0.0326087
patient: 0161	0.113232	0.0599078	0.0952381	0	0.129252	0.0272109	0.294931	0.0278692	0	0.0204082	0	0	0.122449	0.605442	0	0	0	0.0184332	0.031746	0.18894	0.253456	0	0.0414747	0.0230415	0	0	0.206349	0.815229	0.0276498	0	0.0921659	0	0.72093	0.761905	0	0.0697674	0.209302	0	0.0436691
patient: 0163	0.190794	0.0625	0.0456026	0	0.029316	0.00977199	0.1875	0.0311431	0	0	0	0	0.306189	0.423453	0.185668	0	0	0.0625	0.0847458	0	0.4375	0	0.0625	0	0	0	0.101695	0.772245	0.0625	0	0.125	0	0.75	0.813559	0	0.2	0.05	0	0.00581793
patient: 0167	0.240151	0.156383	0.0561983	0.000171292	0.0528926	0.00991736	0.03186	0.0405961	0	0.0231405	0.000171292	0	0.193388	0.661157	0.00330579	0	0	0.281355	0.124324	0.179942	0.0897465	0.0107696	0.0800987	0.00987211	0	0	0.135135	0.696471	0.0634956	0	0.0964775	0	0.955556	0.740541	0	0.0444444	0	0	0.0224392
patient: 0169	0.00854701	0.0159363	0.0405063	0	0.00759494	0.0101266	0.00398406	0.316239	0	0.00759494	0	0.0949555	0.179747	0.75443	0	0.487962	0.20178	0.0199203	0.016767	0.442231	0.059761	0.00796813	0.0159363	0.0278884	0	0	0.177988	0.30057	0.0956175	0.0171969	0.310757	0	0.0237389	0.300086	0	0	0.118694	0.560831	0.374644
patient: 0173	0.164972	0.0849765	0.0705502	0.00152517	0.0355987	0.0142395	0.104225	0.0559227	0.0218607	0.00453074	0.00177936	0	0.172168	0.697087	0.00582524	0.00280374	0	0.0516432	0.190654	0.29061	0.27277	0.00516432	0.0187793	0.0164319	0	0	0.140187	0.677936	0.0502347	0.00186916	0.105164	0	0.879699	0.664486	0.000254194	0.0150376	0.0601504	0.0451128	0.0757499
patient: 0176	0.0667965	0.0763932	0.140046	0.000194742	0.0821759	0.0543981	0.0770194	0.0206426	0	0.0127315	0.00097371	0	0.145833	0.560185	0.00462963	0.00611995	0	0.0513463	0.194614	0.228554	0.206011	0.00563557	0.107076	0.0137758	0	0	0.117503	0.834664	0.0488416	0.00122399	0.185348	0	0.877551	0.680539	0.000194742	0.0918367	0.0204082	0.0102041	0.0765336
patient: 0177	0.245584	0.0809559	0.100138	0	0.0752762	0.0248619	0.118447	0.0997151	0	0.0186464	0.0017094	0	0.167127	0.611533	0.00138122	0.0314685	0.00306748	0.0923077	0.213287	0.35056	0.175803	0.00955937	0.0179238	0.0140403	0.00103591	0	0.0990676	0.425071	0.0300224	0	0.110381	0.0507123	0.935583	0.656177	0	0	0.0368098	0.0245399	0.177208
patient: 0178	0.385045	0	0.01	0	0	0	0.666667	0.0189732	0	0	0.00558036	0	0.75	0.23	0.01	0	0	0	0.131579	0	0	0	0.333333	0	0	0	0.236842	0.589286	0	0	0	0	0.95	0.631579	0	0.05	0	0	0.00111607
patient: 0230.16	0.0152136	0	0	0	0	0	0	0.0789936	0	0	0	0.333333	0	0	0	0.6	0	0	0	0	0	0	0	0	0	0	0.32	0.331188	0	0.0666667	0	0	0	0.0133333	0	0	0.666667	0	0.574605
patient: 0230.17	0.00823529	0.0454545	0.0526316	0	0	0	0	0.52	0	0	0	0.378472	0	0.947368	0	0.819782	0.513889	0.136364	0.00207147	0.318182	0	0	0	0.0454545	0	0	0.14086	0.161176	0.0454545	0.0062144	0.409091	0	0.00347222	0.031072	0	0	0.0381944	0.0659722	0.310588
patient: 0233	0.020202	0.0176056	0.0558659	0	0	0.027933	0.00352113	0.359504	0	0.0111732	0	0.164835	0.145251	0.759777	0	0.542886	0.388278	0.0387324	0.011813	0.34507	0.0457746	0	0.0211268	0.0457746	0	0	0.206471	0.368687	0.0176056	0.0148947	0.464789	0	0.047619	0.223934	0	0.018315	0.124542	0.25641	0.251607
patient: 0275	0.0189115	0	0	0.000144363	0	0	0	0.0356576	0	0	0.000288725	0.666667	0.666667	0.333333	0	0.446667	0.0703364	0.5	0	0.5	0	0	0	0	0	0	0.52	0.430201	0	0.0333333	0	0	0.0030581	0	0	0.0122324	0.0183486	0.229358	0.514797
patient: 0280	0.00835655	0	0	0	0	0	0	0.276695	0	0	0	0.875	0	0	0	0.375	0	0	0	0	0	0	0	0	0	0	0.5	0.391829	0	0.09375	0	0	0	0.03125	0	0	0	0.125	0.32312
patient: 0288	0.00899888	0	0	0	0	0	0	0.0371204	0	0	0.00112486	0.679348	0	1	0	0.26	0.105072	0	0	0.25	0	0	0	0	0	0	0.7	0.287964	0	0.00666667	0.75	0	0.00362319	0.0333333	0	0.00543478	0	0.206522	0.664792
patient: 0308	0.0969576	0.172185	0.0792683	0	0.0182927	0.00609756	0.0198675	0.0253057	0	0	0.00483367	0	0.210366	0.682927	0.00304878	0	0	0.0728477	0.0114943	0.10596	0.145695	0.00662252	0.0860927	0.013245	0	0	0.724138	0.854137	0.00662252	0	0.370861	0	0.820513	0.264368	0	0.128205	0.0512821	0	0.018766
patient: 0319	0.213752	0.0486763	0.0838852	0	0.0309051	0.00883002	0.0264731	0.0538117	0	0.0154525	0.00149477	0	0.119205	0.732892	0.00883002	0.00892857	0	0.0674637	0.0505952	0.544833	0.218617	0.00341588	0.0179334	0.0230572	0	0	0.107143	0.491779	0.00853971	0.00297619	0.0409906	0.0657698	0.785714	0.830357	0	0	0.214286	0	0.173393
patient: 0337	0.387946	0.0535406	0.0543901	0	0.034965	0.019425	0.300518	0.0322263	0	0.016317	0.000246002	0	0.259518	0.614608	0.000777001	0	0	0.0569948	0.118321	0.224525	0.246978	0.00518135	0.0397237	0.00172712	0	0	0.0916031	0.564822	0.00518135	0	0.0656304	0	0.939394	0.790076	0	0.030303	0.030303	0	0.0147601
patient: 0342	0.0154949	0	0	0	0	0	0	0.488832	0	0	0.00016484	0.636723	0.269841	0.714286	0.015873	0.594847	0.272316	0	0.000888494	0	0	0	0	0	0	0	0.369169	0.220556	0.125	0.0124389	0.875	0	0.000564972	0.0226566	0	0.0254237	0.00734463	0.0576271	0.274953
patient: 0360	0.146295	0.152632	0.0903614	0.00141576	0.156627	0.0120482	0.0189474	0.0132138	0	0.0301205	0	0	0.150602	0.560241	0	0	0	0.0557895	0.0758621	0.288421	0.16	0.00631579	0.0147368	0.0210526	0	0	0.475862	0.799906	0.0410526	0	0.241053	0	0.978495	0.448276	0.00141576	0.0215054	0	0	0.0377537
patient: 0372	0.02269	0.0617284	0.0381679	7.4638e-05	0	0.00763359	0	0.0626959	0	0.0152672	0	0.347619	0.221374	0.717557	0	0.727758	0.142857	0.0246914	0.00266904	0.191358	0.0308642	0	0.0185185	0.037037	0	0	0.175267	0.349978	0.117284	0.0160142	0.518519	0	0.0142857	0.0782918	0	0.0261905	0.290476	0.178571	0.564562
patient: 0408	0.016756	0	0	0	0	0	0	0.100201	0	0	0	0.111111	0	0	0	0.642857	0.222222	0	0	0	0	0	0	0	0	0	0.357143	0.237936	0	0	0	0	0	0	0	0	0.222222	0.444444	0.645107
patient: 0554	0.407041	0.0588663	0.113531	0.00039557	0.0567657	0.0158416	0.117733	0.0557753	0	0.0105611	0.000791139	0	0.20462	0.5967	0.0019802	0.0767717	0.030303	0.0719477	0.116142	0.418605	0.168605	0.00581395	0.025436	0.0188953	0	0	0.112205	0.398339	0.0523256	0.0019685	0.0617733	0.0178006	0.848485	0.692913	0	0	0.0151515	0.106061	0.119858
patient: 0894	0.0139466	0	0	0	0	0.0555556	0	0.368843	0	0	0	0.769612	0.333333	0.611111	0	0.684256	0.150289	0	0.00305277	0	0	0	0	0	0	0.000890208	0.301352	0.123739	0	0.00087222	1	0	0	0.0104666	0	0.0478943	0.0214699	0.0107349	0.492582
patient: 1105	0.0142092	0	0	0	0	0	0	0.160626	0	0	0	0.4	0	0	0	0.732143	0.2	0	0	0	0	0	0	0	0	0	0.178571	0.492175	0	0.0535714	0	0	0	0.0357143	0	0.05	0.35	0	0.33299
patient: 1469	0.012835	0	0	0	0	0	0	0.158928	0	0	0	0.0666667	0.6	0.4	0	0.918919	0.2	0	0	0	0	0	0	0	0	0.0011325	0.0216216	0.198565	0	0.0486486	0	0	0	0.0108108	0	0.0666667	0.533333	0.133333	0.628539
patient: 4031	0.414452	0.333333	0	0	0.0294118	0	0	0.0324986	0	0	0	0	0.264706	0.705882	0	0	0	0	0	0	0	0	0	0	0	0	0.047619	0.525903	0	0	0.666667	0.00592621	1	0.952381	0	0	0	0	0.0212197

## Sheet: BC_percent_major
orig.ident	TNK	Epi	Fib	Mye	End	type
patient: 0001	0.000469373	0.931237	0.0403661	0.0253462	0.00258155	tumor
patient: 0019	0.0094703	0.724077	0.187801	0.0155698	0.0630819	normal
patient: 0021	0	0.505278	0.0422238	0	0.452498	normal
patient: 0023	0.00966482	0.430393	0.402632	0.0071972	0.150113	normal
patient: 0025	0.00761828	0.613472	0.309409	0.053328	0.0161721	tumor
patient: 0029	0.0189578	0.913846	0.0246154	0.0373201	0.00526055	tumor
patient: 0031	0.00721092	0.417203	0.276848	0.197013	0.101725	tumor
patient: 0032	0.0514113	0.581653	0.176411	0.0856855	0.104839	tumor
patient: 0033	0	0.302058	0.366236	0.00435996	0.327346	normal
patient: 0040	0.00026325	0.940769	0.0208845	0.0351	0.0029835	tumor
patient: 0042	0.000477555	0.68362	0.00931232	0.299904	0.00668577	tumor
patient: 0043	0.00973451	0.774558	0.0442478	0.150885	0.0205752	tumor
patient: 0056	0.000137005	0.995753	0.00123305	0.00150706	0.00137005	tumor
patient: 0064	0.00400579	0.916324	0.0398353	0.0110159	0.0288194	tumor
patient: 0068	0	0.999782	0.000218484	0	0	tumor
patient: 0069	0.149123	0.48538	0.154971	0.154971	0.0555556	tumor
patient: 0090	0.0948697	0.0427524	0.6932	0.0225977	0.14658	normal
patient: 0092	0.000229358	0.776606	0.151606	0.00848624	0.0630734	normal
patient: 0093	0.00146423	0.812857	0.10396	0.00251011	0.0792079	normal
patient: 0106	0.504648	0.0703851	0.0703851	0.324037	0.0305445	tumor
patient: 0114	0.123133	0.737687	0.0757745	0.047359	0.0160464	tumor
patient: 0123	0.000333482	0.828146	0.112717	0.00455758	0.0542463	normal
patient: 0125	0.0239456	0.902857	0.0462585	0.0214966	0.00544218	tumor
patient: 0126	0.251921	0.509394	0.0559351	0.173783	0.0089667	tumor
patient: 0131	0.00407263	0.973867	0.0134057	0.00593925	0.00271509	tumor
patient: 0135	0.00179069	0.953044	0.00716275	0.0371402	0.000862183	tumor
patient: 0151	0.298701	0.346879	0.217847	0.0992878	0.0372853	tumor
patient: 0161	0.0431669	0.906505	0.0125323	0.0292421	0.00855381	tumor
patient: 0163	0.00256164	0.935639	0.00944605	0.0491515	0.00320205	tumor
patient: 0167	0.400449	0.524528	0.0166217	0.0543576	0.00404313	tumor
patient: 0169	0.0625779	0.175019	0.579905	0.0984792	0.0840189	normal
patient: 0173	0.241716	0.446437	0.121425	0.175329	0.0150931	tumor
patient: 0176	0.185504	0.596469	0.0949007	0.10036	0.0227669	tumor
patient: 0177	0.534318	0.140064	0.0684757	0.231125	0.0260176	tumor
patient: 0178	0.0015361	0.917563	0.0194572	0.0512033	0.0102407	tumor
patient: 0230.16	0	0.956351	0.0419698	0	0.00167879	normal
patient: 0230.17	0.00707395	0.273312	0.6209	0.00610932	0.0926045	normal
patient: 0233	0.0584242	0.448056	0.400535	0.0368237	0.0561613	normal
patient: 0275	0.000264585	0.916391	0.0396878	0.000396878	0.0432597	normal
patient: 0280	0	0.96419	0.0286482	0	0.00716204	normal
patient: 0288	0.0021097	0.468882	0.237342	0.000527426	0.291139	normal
patient: 0308	0.0366327	0.853227	0.0211063	0.079573	0.00946143	tumor
patient: 0319	0.440723	0.251788	0.126458	0.170493	0.0105382	tumor
patient: 0337	0.0929971	0.652907	0.0420816	0.206714	0.00530035	tumor
patient: 0342	0.000493066	0.747797	0.138737	0.0038829	0.109091	normal
patient: 0360	0.273539	0.610135	0.0417506	0.0477973	0.026778	tumor
patient: 0372	0.0106334	0.879422	0.0737775	0.00859862	0.0275681	normal
patient: 0408	0	0.987752	0.00926845	0	0.00297915	normal
patient: 0554	0.229601	0.421825	0.0847656	0.252795	0.0110128	tumor
patient: 0894	0.000578536	0.487417	0.331646	0.00520683	0.175152	normal
patient: 1105	0	0.98459	0.0113544	0	0.00405515	normal
patient: 1469	0	0.928171	0.0648213	0.00175193	0.00525578	normal
patient: 4031	0.000566679	0.9881	0.00396675	0.00642236	0.000944465	tumor

## Sheet: BC_subTME
orig.ident	module1	module2	module3	module4
patient: 0001	0.561588	0.0887532	0.285233	0.0966096
patient: 0019	0.136726	0.174984	0.0580435	0.400333
patient: 0021	0.105724	0	0.040064	0.281065
patient: 0023	0.173699	0.13231	0.0790704	0.355651
patient: 0025	0.517626	0.242459	0.126987	0.107575
patient: 0029	0.45044	0.275842	0.0848605	0.140872
patient: 0031	0.532723	0.252504	0.0715868	0.106972
patient: 0032	0.421096	0.284233	0.0612298	0.157158
patient: 0033	0.0925042	0.0470674	0.0306268	0.337458
patient: 0040	0.572324	0.207669	0.05976	0.0643904
patient: 0042	0.55051	0.212241	0.0931292	0.046079
patient: 0043	0.546679	0.22936	0.146776	0.102552
patient: 0056	0.452316	0.110781	0.303444	0.0778298
patient: 0064	0.222623	0.221425	0.0484156	0.312813
patient: 0068	0.340009	0	0	0.0197559
patient: 0069	0.466544	0.277365	0	0.0900344
patient: 0090	0.210697	0.2007	0.032868	0.350083
patient: 0092	0.170143	0.0564871	0.0332241	0.403061
patient: 0093	0.109566	0.154321	0.0438629	0.386893
patient: 0106	0.44575	0.271545	0.01402	0.168216
patient: 0114	0.387748	0.278457	0.102168	0.159275
patient: 0123	0.198842	0.0666546	0.180331	0.347372
patient: 0125	0.504347	0.240343	0.119119	0.104802
patient: 0126	0.527924	0.296325	0.0225031	0.118615
patient: 0131	0.504604	0.235523	0.0615992	0.0956399
patient: 0135	0.563265	0.269471	0	0.101944
patient: 0151	0.4781	0.262841	0.0298404	0.138217
patient: 0161	0.465233	0.292751	0.104438	0.132005
patient: 0163	0.571996	0.251664	0.158505	0.0920062
patient: 0167	0.515028	0.291587	0.106639	0.0844078
patient: 0169	0.20274	0.225101	0.0243959	0.355628
patient: 0173	0.488301	0.306084	0.0566979	0.138343
patient: 0176	0.473794	0.297537	0.137906	0.134331
patient: 0177	0.478987	0.313958	0.0258726	0.163338
patient: 0178	0.526139	0.157332	0.16667	0.0459028
patient: 0230.16	0.112427	0	0	0.287528
patient: 0230.17	0.105525	0.211642	0	0.365323
patient: 0233	0.217508	0.207474	0.0614349	0.370306
patient: 0275	0.115361	0.167067	0.0272515	0.294313
patient: 0280	0.123417	0	0	0.274907
patient: 0288	0.124379	0.131523	0.0181646	0.351064
patient: 0308	0.424536	0.236947	0.144927	0.147292
patient: 0319	0.493236	0.280009	0.0258795	0.141174
patient: 0337	0.52511	0.294661	0.0814088	0.0886625
patient: 0342	0.134152	0.0992995	0.0392875	0.377054
patient: 0360	0.462791	0.280723	0.0595933	0.116521
patient: 0372	0.167498	0.193214	0.0661738	0.372498
patient: 0408	0.0832905	0	0	0.331788
patient: 0554	0.498131	0.304097	0.0308212	0.16492
patient: 0894	0.0814015	0.0759925	0.0539233	0.405469
patient: 1105	0.139697	0	0.055096	0.292749
patient: 1469	0.0925602	0.0580682	0.0636194	0.31154
patient: 4031	0.539872	0.126486	0	0.0981269

## Sheet: ESCA_percent
sample	GC_B	Plasma_1	Cycling_B	IFN纬_iCAF	CD8+Tem_3	CD8+Tex	Ap_Epi_1	cDC2	Arterial	Ap_Epi_2	Monocyte_3	Monocyte_1	CD8+Tc_1	IL_iCAF	NK_2	MAFB+Epi	Adventitial_CAF	Angiogenic_1	Follicular_B	Treg	Cycing_End	SPP1+APOE+TAM	NDRG1+Epi	SPP1+TAM	Wound_myCAF	Treg_3	pDC1	CD8+Tem_2	CXCL10+TAM	Mast	Angiogenic_2	NK_1	CD4+Tn	Mes_Epi	Detox_iCAF	Stress_Epi	Ap_Epi_3	Ecm_myCAF_2	CD8+Tpro_1	Cycing_CAF	CD8+Tem_1	CD8+Tc_2	PCV	End_progenitor	Ecm_myCAF_1	Plasma_2	Naive_B	A2M+Epi	RPLP1+Epi
P104T	0.0337395	0.0178069	0.0159325	0.0833333	0.00188147	0.151458	0	0.117978	0.142857	0	0.0393258	0.252809	0.0178739	0.0833333	0.00940734	0	0	0.214286	0.588566	0.0780809	0	0.348315	0	0	0.0833333	0.0169332	0.00561798	0.0084666	0	0.140449	0	0.0253998	0.223895	0	0	0	0	0.333333	0.0206961	0	0.330198	0.0291627	0.0357143	0.0357143	0.375	0	0.343955	0	0
P107T	0.0230548	0.0720461	0.00864553	0.160714	0.00410116	0.274778	0.0400943	0.105455	0.142857	0.0330189	0.0290909	0.0581818	0.00478469	0.0178571	0.0102529	0.0400943	0	0.047619	0.371758	0.143541	0	0.28	0.191038	0.0581818	0.244048	0.0123035	0.04	0.00136705	0.0909091	0.101818	0.047619	0.0574163	0.107314	0.00235849	0	0.0849057	0	0.077381	0.0205058	0.0119048	0.16473	0.025974	0	0.547619	0.47619	0	0.524496	0	0.108491
P10T	0	0.927419	0	0.000618047	0.00304878	0.0335366	0.0272315	0.102183	0.0405405	0.0075643	0.0270742	0.0637555	0	0.0309023	0.0609756	0.0287443	0.000618047	0.175676	0	0.301829	0.0405405	0.440175	0.096823	0.113537	0.0679852	0.00609756	0.00786026	0.0396341	0.0104803	0.0532751	0.0135135	0.106707	0.118902	0.01059	0.00432633	0.269289	0	0.757726	0.103659	0.0321384	0.10061	0.0213415	0.108108	0.175676	0.0846724	0.00403226	0.0685484	0	0.369138
P11T	0	0.417062	0	0.0255009	0.00610874	0.264508	0	0.164875	0.163265	0	0.172043	0.0322581	0.0238241	0.240437	0.00549786	0	0.010929	0.217687	0.00947867	0.20953	0.0272109	0.143369	0	0.00716846	0.0965392	0.0232132	0.0322581	0.102016	0.146953	0.157706	0.0204082	0.00733048	0.0598656	0	0.0145719	0	0	0.0874317	0.0342089	0.00910747	0.0745266	0.0134392	0.00680272	0.367347	0.435337	0.00947867	0.563981	0	0
P126N	0.00943396	0.0386792	0.00849057	0.0377638	0.00239808	0	0	0.104762	0.121662	0	0.0571429	0.152381	0	0.0340615	0	0	0.0011107	0.00296736	0.288679	0.00839329	0	0.190476	0	0	0	0.0335731	0.0571429	0.0851319	0	0.314286	0	0.0191847	0.389688	0	0.926324	0	0	0	0	0	0.328537	0.00119904	0.64095	0	0.000740466	0	0.654717	0	0
P126T	0.0172414	0.112069	0.0258621	0.0238095	0.001221	0.01221	0	0.111639	0	0	0.0213777	0.0807601	0	0.0714286	0.00854701	0	0	0	0.284483	0.164835	0.25	0.192399	0	0.296912	0.238095	0.037851	0.0688836	0.002442	0.0118765	0.0522565	0.25	0.164835	0.153846	0	0.0238095	0	0	0.107143	0.00854701	0.0714286	0.282051	0.004884	0	0.25	0.452381	0.0603448	0.5	0	0
P127N	0.00956938	0.192982	0.00797448	0.0154221	0	0.00892857	0.0347826	0.173333	0.116438	0	0.133333	0.12	0	0.0714286	0	0.0173913	0	0	0.062201	0.03125	0.00342466	0.266667	0	0	0	0.03125	0.0333333	0.00892857	0.00666667	0.02	0	0.0892857	0.491071	0.00869565	0.910714	0.13913	0	0	0.00446429	0.00162338	0.209821	0	0.523973	0	0.000811688	0.00478469	0.722488	0	0.00869565
P127T	0	0.909091	0	0.133333	0.000944287	0.101039	0.0611602	0.114	0.0654206	0.00189155	0.054	0.186	0	0.0666667	0.00472144	0.0277427	0	0.00934579	0	0.164306	0.0186916	0.182	0.0554855	0.036	0	0.0141643	0.036	0.000944287	0.038	0.124	0.0280374	0.200189	0.082153	0.00252207	0.0666667	0.385246	0	0.355556	0.0103872	0.0444444	0.147309	0.00472144	0.11215	0.186916	0.333333	0	0.0909091	0	0.0762926
P128N	0	0.887789	0	0.0529801	0	0	0	0.210526	0.235294	0	0.0526316	0.236842	0	0.0724798	0.00396825	0	0.00147167	0	0.00330033	0.031746	0	0.327068	0	0	0	0.202381	0.0150376	0.107143	0.0037594	0	0	0.0753968	0.198413	0	0.872701	0	0	0	0.0119048	0	0.222222	0.00793651	0.397059	0.0147059	0.000367918	0.00330033	0.105611	0	0
P128T	0.321196	0.0706522	0.175543	0.126016	0.00935829	0.0828877	0.0192308	0.116667	0.333333	0	0.0166667	0.225	0.0013369	0.0650407	0.0147059	0.0336538	0	0.111111	0.0983696	0.147059	0	0.341667	0.0432692	0.05	0.0325203	0.0280749	0.00833333	0.0013369	0.05	0.0416667	0.111111	0.0548128	0.125668	0	0.621951	0.192308	0	0.0243902	0.013369	0	0.110963	0.0040107	0.111111	0.111111	0.130081	0.000543478	0.333696	0	0.307692
P12T	0.0680412	0.705155	0.0391753	0.0232558	0.00409836	0.0191257	0.0358852	0.0896552	0.183206	0.0334928	0.0965517	0.137931	0.00956284	0.027907	0.0204918	0.0442584	0.00465116	0.251908	0.0453608	0.237705	0.0458015	0.124138	0.0741627	0.262069	0.437209	0.0245902	0.0482759	0.0491803	0.00689655	0.103448	0.0534351	0.117486	0.0928962	0.00598086	0	0.416268	0	0.134884	0.0218579	0.00930233	0.0532787	0.0177596	0	0.267176	0.27907	0.00412371	0.138144	0	0.177033
P130N	0	0.013986	0	0.0574841	0.00060024	0.0030012	0	0.195021	0.107143	0	0.356846	0.0290456	0	0.00895857	0.0060024	0	0.000746547	0	0.20979	0.0210084	0	0.116183	0	0.00414938	0	0.0210084	0.0456432	0.518007	0.00414938	0.0248963	0.00396825	0.0114046	0.105642	0	0.931691	0	0	0.000373274	0.0102041	0	0.157263	0.0102041	0.650794	0	0.000746547	0	0.776224	0	0
P130T	0	0.146853	0	0	0	0.132822	0.0696517	0.137011	0.153846	0.00497512	0.0124555	0.0587189	0.00383142	0.0204082	0.00510856	0.121891	0	0.230769	0.0559441	0.111111	0.0769231	0.441281	0.181592	0.0427046	0.0174927	0.00893997	0.019573	0.417625	0.0106762	0.024911	0.384615	0.0140485	0.104725	0.00995025	0.00874636	0.149254	0	0.527697	0.0191571	0.0466472	0.0446999	0.0102171	0	0.153846	0.361516	0	0.797203	0	0.154229
P15T	0	0.824627	0	0.430591	0.0106458	0.119233	0.0334225	0.155405	0.11236	0.00668449	0.0608108	0.0405405	0.00780696	0.00514139	0.00425834	0.0173797	0.00128535	0.11236	0.00746269	0.135557	0.0224719	0.344595	0.092246	0	0.0308483	0.0141945	0.027027	0.000709723	0.0675676	0.108108	0.0337079	0.053939	0.122782	0.013369	0	0.216578	0	0.293059	0.020582	0.0192802	0.214336	0.0092264	0	0.187266	0.213368	0	0.16791	0.0013369	0.213904
P16T	0	0.8	0.005	0.676471	0.00130719	0.00130719	0.103493	0.0552995	0	0.0196507	0.184332	0.235023	0	0	0.0248366	0.0152838	0	0.333333	0	0.122876	0	0.175115	0.071179	0.00460829	0.147059	0.0248366	0.0322581	0.00784314	0.156682	0.00460829	0.111111	0.160784	0.0392157	0.00960699	0	0.325328	0.0606987	0.0882353	0.150327	0.0294118	0.271895	0.0771242	0	0.555556	0.0588235	0.185	0.01	0.0720524	0.216594
P17T	0	0.533784	0	0.145161	0.0058651	0.123167	0.167421	0.0795455	0.0608108	0.0226244	0.0340909	0.0340909	0.00293255	0.201613	0.0215054	0.0226244	0.00806452	0.135135	0.0202703	0.254154	0.0202703	0.136364	0.131222	0.0568182	0.225806	0.0273705	0.147727	0	0.284091	0.0681818	0.0405405	0.026393	0.0928641	0	0.0483871	0.0361991	0	0.0725806	0.0606061	0.00806452	0.227761	0.0215054	0.0135135	0.310811	0.282258	0.0337838	0.412162	0	0.040724
P19T	0.0189873	0.291139	0	0.0150943	0.00131234	0.192913	0.0168539	0.0696203	0.105263	0.0842697	0.0443038	0.18038	0.00262467	0.00754717	0.0144357	0	0	0.22807	0.132911	0.191601	0.0175439	0.278481	0.157303	0.028481	0.249057	0.0223097	0.0474684	0	0.0727848	0.0696203	0.0175439	0.0367454	0.106299	0.0168539	0	0.00561798	0	0.124528	0.0328084	0.0339623	0.271654	0.0183727	0	0.464912	0.407547	0.0126582	0.544304	0	0.146067
P1T	0.0035461	0.719858	0.0070922	0.6	0	0.0469043	0.0462185	0.231707	0.122581	0	0.00609756	0.054878	0.00187617	0.106667	0.0600375	0.268908	0	0.0774194	0	0.253283	0.0258065	0.268293	0.00420168	0.00609756	0.08	0.00187617	0.0670732	0	0.20122	0.0243902	0.0258065	0.116323	0.193246	0.00420168	0	0.130252	0	0.0533333	0.0469043	0	0.135084	0.00750469	0	0.393548	0.16	0	0.269504	0	0.0294118
P20T	0	0.530864	0	0.0130548	0.00361446	0.138554	0.104575	0.0358744	0.0529412	0.0174292	0.029148	0.23991	0.0060241	0.37859	0.0060241	0.0457516	0.0104439	0.135294	0.0493827	0.13012	0.0588235	0.201794	0.0958606	0.266816	0.203655	0.0240964	0.0156951	0.00120482	0.0112108	0.0515695	0.266667	0.125301	0.1	0.0152505	0.00522193	0.346405	0	0.114883	0.0313253	0.0104439	0.208434	0.0277108	0.00196078	0.213725	0.248042	0.0617284	0.358025	0	0.124183
P21T	0	0.433824	0.00735294	0.0483871	0.00293686	0.0337739	0.109005	0.1	0.101877	0.0458136	0.025	0.103571	0	0.0028463	0.0337739	0.00473934	0	0.201072	0.0367647	0.330396	0.0697051	0.135714	0.317536	0.075	0.814991	0.0249633	0.0642857	0	0.110714	0.128571	0.107239	0.0543319	0.123348	0.00947867	0	0.0805687	0	0.00379507	0.030837	0.0142315	0.170338	0.00734214	0.00268097	0.158177	0.110057	0.154412	0.367647	0	0.0695103
P22T	0	0.130435	0	0.0205339	0	0.0673544	0.0265957	0.0349854	0.165517	0.00177305	0.142857	0.0349854	0.265777	0.0263518	0.00182039	0.0336879	0.000342231	0.151724	0.0652174	0.168083	0.00689655	0.539359	0.120567	0	0.00444901	0.00728155	0.00874636	0.00121359	0.03207	0.157434	0.00689655	0.00364078	0.026699	0.0212766	0	0.210993	0	0.87577	0.0169903	0.0188227	0.029733	0.0200243	0	0.4	0.0530459	0	0.804348	0	0.223404
P23T	0.0144578	0.621687	0.0192771	0.510574	0.00106045	0.0954401	0.0725108	0.272997	0.119241	0.00108225	0.0207715	0.0593472	0.00318134	0.0120846	0.0233298	0.034632	0.0060423	0.192412	0.0289157	0.304348	0.0243902	0.0682493	0.0595238	0.0148368	0.123867	0.00530223	0.0326409	0.00742312	0.0890208	0.290801	0.111111	0.183457	0.107105	0.00974026	0	0.278139	0	0.0785498	0.04772	0.0060423	0.0752916	0.0265111	0	0.265583	0.232628	0.0120482	0.303614	0	0.0865801
P24T	0	0.298701	0	0.0613636	0.00475126	0.465903	0.0889423	0.163636	0.166957	0.0324519	0.0363636	0.0363636	0.0019564	0	0.00810509	0.0252404	0	0.118261	0.012987	0.117943	0.0504348	0.0181818	0.0793269	0.0363636	0.418182	0.0310229	0.363636	0.00167691	0	0.163636	0.377391	0.0131358	0.0394075	0.016226	0	0.0709135	0	0.075	0.0285075	0.0318182	0.107043	0.0486305	0.00173913	0.245217	0.388636	0.012987	0.675325	0	0.078125
P26T	0	0.869198	0.00421941	0.220779	0.00369549	0.181818	0.0469116	0.100629	0.176471	0.00625489	0.0377358	0.150943	0.00295639	0.012987	0.0288248	0.0101642	0	0.254902	0.0105485	0.397635	0.0196078	0.0251572	0.207975	0.0125786	0.220779	0.0133038	0.119497	0	0.0314465	0.264151	0.0490196	0.0428677	0.0687361	0.00234558	0	0.335418	0	0.142857	0.0532151	0.012987	0.0650407	0.030303	0	0.401961	0.363636	0.00843882	0.107595	0	0.118061
P27T	0.0297297	0.497297	0.00810811	0.558219	0.0133511	0.303738	0.0725236	0.266667	0.104478	0.0141509	0.166667	0.0416667	0.0540721	0.0684932	0.00801068	0.0837264	0	0.079602	0.135135	0.112817	0.0149254	0.0666667	0.0607311	0	0.0342466	0.0140187	0.0416667	0.000667557	0.025	0.25	0.0248756	0.0393858	0.109479	0.00825472	0.00684932	0.341392	0	0.232877	0.0380507	0	0.152203	0.0233645	0.0248756	0.154229	0.0890411	0.0027027	0.327027	0	0.157429
P28T	0	0.324468	0.0159574	0.198276	0.00735971	0.213431	0.0436047	0.0722892	0.165138	0.00145349	0.0481928	0.148594	0.0634775	0.163793	0.00919963	0.0305233	0	0.183486	0.0797872	0.207912	0.0917431	0.220884	0.0603198	0.108434	0.103448	0.0183993	0.13253	0.00275989	0.064257	0.0240964	0.0458716	0.0377185	0.151794	0.0065407	0	0.352471	0	0.137931	0.0229991	0.0258621	0.075437	0.00735971	0	0.211009	0.353448	0.00531915	0.574468	0	0.130814
P2T	0.0763158	0.505263	0.0815789	0.482143	0.352124	0.0424837	0.17947	0.21118	0.0959596	0.0192053	0.0310559	0.0248447	0.000816993	0.147321	0.0130719	0.0225166	0.00892857	0.0757576	0.0289474	0.173203	0	0.21118	0.0549669	0	0.0267857	0.00163399	0.00621118	0	0.291925	0.0372671	0.0505051	0.0580065	0.0424837	0.00662252	0.3125	0.246358	0.000662252	0	0.0490196	0	0.0816993	0.0155229	0.0252525	0.10101	0.00446429	0.0131579	0.294737	0	0.141722
P30T	0.0471464	0.0173697	0.0372208	0.0748031	0	0.00304646	0.0421053	0.091858	0.0806916	0.00263158	0.0187891	0.256785	0	0.653543	0.0121858	0.0131579	0.00787402	0.037464	0.292804	0.0258949	0.0691643	0.0793319	0.0605263	0.258873	0.0590551	0.033511	0.102296	0.0121858	0.00208768	0.0104384	0.0691643	0.110434	0.530084	0.0263158	0.011811	0.478947	0	0.00787402	0.0190404	0.145669	0.0906321	0.00152323	0.00864553	0.0489914	0.0393701	0.00744417	0.598015	0	0.107895
P31T	0.0998152	0.728281	0.0794824	0.0869565	0.00346821	0.0358382	0.074359	0.105344	0.162921	0.00576923	0.00610687	0.146565	0	0	0.0427746	0.0224359	0	0.297753	0.00554529	0.247399	0.0505618	0.0259542	0.116667	0.0854962	0.237154	0.0115607	0.100763	0	0.0687023	0.198473	0.207865	0.268208	0.0231214	0.00897436	0.00395257	0.295513	0	0.173913	0.100578	0.0750988	0.0936416	0.0358382	0	0.196629	0.411067	0.0314233	0.0554529	0	0.0852564
P32T	0	0.828571	0.00952381	0.0451977	0	0.0182927	0.0248756	0.080786	0.0272277	0.0406302	0.10262	0.139738	0.00406504	0	0.0691057	0.0240464	0	0.30198	0	0.168699	0.101485	0.266376	0.162521	0.0655022	0.0734463	0.00609756	0.0174672	0	0.0786026	0.0917031	0.403465	0.172764	0.0670732	0.0348259	0	0.123549	0	0.443503	0.0873984	0.10452	0.168699	0.0406504	0	0.165842	0.322034	0.109524	0.052381	0	0.104478
P36T	0.00826446	0.38843	0.0495868	0.426357	0.00345781	0.217842	0.109735	0.0338983	0.103627	0.00530973	0.0338983	0.114407	0.0055325	0.0465116	0.0124481	0.0247788	0	0.0673575	0.157025	0.269018	0.0103627	0.169492	0.113274	0.059322	0.124031	0.0124481	0.105932	0	0.245763	0.0338983	0.0621762	0.0470263	0.0726141	0.00530973	0	0.138053	0	0.0465116	0.0504841	0.00775194	0.114799	0.0297372	0.00518135	0.295337	0.317829	0.0330579	0.363636	0	0.153982
P37T	0	0.858209	0	0.00496278	0.0148936	0.261702	0.0864198	0.025641	0.0517241	0.00617284	0.0512821	0.179487	0.00425532	0.0173697	0.0170213	0.0411523	0	0.318966	0.0149254	0.285106	0.0431034	0.461538	0.294239	0.0512821	0.176179	0.0297872	0.017094	0	0.0512821	0.034188	0.12069	0.0212766	0.0680851	0.0123457	0	0.0205761	0	0.210918	0.0595745	0.0645161	0.121277	0.0446809	0	0.344828	0.523573	0.0373134	0.0895522	0	0.0596708
P38T	0	0.388889	0	0.0232558	0.00195982	0.099951	0.0299145	0.0408163	0.227273	0.002849	0.312925	0.0680272	0.44733	0	0.00587947	0.014245	0	0.0909091	0	0.11367	0.0909091	0.210884	0.138177	0.0408163	0.162791	0.0117589	0.0408163	0.000489956	0.102041	0.0612245	0	0.0044096	0.0137188	0.002849	0	0.022792	0	0.348837	0.10975	0.0232558	0.0132288	0.0872122	0	0.545455	0.418605	0	0.611111	0	0.165242
P39T	0.248344	0.334437	0.112583	0.24	0.00252525	0.329545	0.0288696	0.075	0.131579	0.00243478	0.0178571	0.221429	0.0239899	0.32	0.00883838	0.0431304	0	0.0789474	0.0331126	0.151515	0	0.153571	0.0775652	0.192857	0.056	0.0164141	0.00714286	0.00126263	0.0178571	0.167857	0.157895	0.0378788	0.0542929	0.00313043	0	0.252174	0	0.168	0.0340909	0	0.10101	0.0517677	0	0.315789	0.216	0.0165563	0.254967	0	0.134609
P40T	0.0132743	0.232301	0.0221239	0.109339	0.00123355	0.481086	0.155779	0.0691643	0.12	0.00502513	0.037464	0.0634006	0.000822368	0.0284738	0.00616776	0.0100503	0	0.206667	0.134956	0.108141	0.0466667	0.054755	0.123116	0.0201729	0.0671982	0.0078125	0.204611	0.00164474	0.0864553	0.253602	0.106667	0.03125	0.0707237	0.00753769	0.0022779	0.218593	0	0.17426	0.0752467	0.0182232	0.10403	0.042352	0	0.193333	0.594533	0.0110619	0.586283	0	0.0979899
P42T	0	0.245989	0	0.333333	0.00194932	0.0925926	0.0425347	0.113684	0.12	0.00520833	0.0421053	0.0315789	0.00487329	0	0.0136452	0.0434028	0	0.2225	0.026738	0.269981	0.07	0.431579	0.0842014	0.00842105	0.00877193	0.00389864	0.0252632	0	0.0252632	0.157895	0.015	0.042885	0.196881	0.0104167	0	0.223958	0	0.168421	0.0165692	0.00701754	0.122807	0.00584795	0	0.57	0.480702	0.00534759	0.721925	0	0.0633681
P44T	0	0.772189	0.00147929	0.0578265	0.00309598	0.0727554	0.0278884	0.122558	0.105431	0.0265604	0.035524	0.0905861	0.00154799	0.0319043	0.0232198	0.00929615	0.000498504	0.325879	0.00443787	0.294118	0.0159744	0.381883	0.168659	0.0124334	0.0353938	0.0216718	0.0248668	0.00154799	0.044405	0.0870337	0.0638978	0.108359	0.119195	0.0199203	0.000498504	0.104914	0	0.6999	0.0913313	0.0378863	0.0944272	0.0247678	0	0.220447	0.12014	0.0162722	0.205621	0	0.163347
P47T	0	0.92891	0	0.003125	0.00988003	0.042343	0.0895522	0.0431472	0.169492	0.0121269	0.0532995	0.215736	0.119972	0.000625	0.0155258	0.0625	0	0.423729	0	0.383204	0	0.375635	0.119403	0.0431472	0.02375	0.0162315	0.0177665	0	0.0456853	0.0685279	0.152542	0.037403	0.0183486	0.0158582	0	0.302239	0	0.2575	0.0444601	0.015625	0.0282287	0.0204658	0	0.254237	0.665	0.014218	0.056872	0	0.0867537
P48T	0.1584	0.0536	0.0768	0.654545	0.0025	0.16125	0.0806962	0.233766	0.189655	0.00553797	0.0519481	0.181818	0.00125	0.145455	0.00625	0.154272	0	0.0646552	0.3424	0.1125	0.012931	0.0649351	0.0664557	0.0519481	0.0181818	0.04125	0.038961	0	0.038961	0.103896	0.00431034	0.24625	0.10875	0.00553797	0.163636	0.261076	0	0	0.015	0	0.05375	0.00375	0.00862069	0.0387931	0.0181818	0.0024	0.3664	0	0.113924
P49T	0	0.904762	0	0.153409	0.00736377	0.0324006	0.0206186	0.0973783	0.0869565	0.00773196	0.011236	0.123596	0	0	0.00883652	0.00257732	0	0.478261	0	0.0810015	0.0652174	0.213483	0.224227	0.101124	0.210227	0.078056	0.0599251	0	0.0149813	0.217228	0.130435	0.222386	0.0706922	0.00515464	0	0.0747423	0	0.267045	0.0353461	0.0397727	0.265096	0.0206186	0	0.23913	0.323864	0	0.0952381	0	0.190722
P4T	0.003663	0.813187	0.018315	0.0773313	0.00114679	0.0114679	0.0135135	0.0968523	0.134409	0.0135135	0.0774818	0.133172	0.0183486	0.0219864	0.037844	0.0236486	0	0.155914	0	0.299312	0.102151	0.380145	0.0692568	0.0121065	0.0447309	0.0229358	0.0532688	0.0733945	0.00968523	0.0338983	0.188172	0.120413	0.125	0.0371622	0	0.224662	0	0.491281	0.059633	0.0682335	0.0252294	0.00458716	0	0.22043	0.293404	0.029304	0.135531	0	0.097973
P52T	0.151899	0.443038	0.122363	0.139037	0.000943396	0.199057	0.104598	0.0864865	0.123016	0.00229885	0.0351351	0.181081	0.045283	0.00534759	0.0113208	0.187356	0	0.174603	0.07173	0.134906	0.0595238	0.132432	0.103448	0.0135135	0.13369	0.0377358	0.0972973	0	0.251351	0.105405	0.115079	0.0688679	0.0707547	0.00689655	0	0.281609	0	0.192513	0.0792453	0.026738	0.142453	0.0603774	0.00396825	0.257937	0.486631	0.0548523	0.156118	0	0.0735632
P54T	0.0441379	0.113103	0.0289655	0.274194	0.00277008	0.103416	0.0393635	0.134969	0.164384	0	0.0674847	0.116564	0.00646353	0.435484	0.0313943	0.0536013	0	0.0410959	0.128276	0.178209	0.0273973	0.190184	0.0963149	0.0521472	0	0.0166205	0.0306748	0.00461681	0.125767	0.122699	0.0410959	0.134811	0.144968	0.00502513	0	0.438023	0	0.0322581	0.0295476	0	0.140351	0.0147738	0.0136986	0.30137	0.177419	0.00275862	0.682759	0	0.0653266
P56T	0.00543478	0.358696	0.00543478	0	0	0.00502513	0	0.0763359	0.1	0	0.0610687	0.0534351	0	0.625	0.0100503	0	0.0416667	0.3	0.0380435	0.115578	0	0.198473	0	0	0.0833333	0.0301508	0.0305344	0	0.312977	0.122137	0	0.190955	0.150754	0	0.125	0	0	0.0833333	0.0201005	0	0.251256	0.0301508	0	0.3	0.0416667	0.0543478	0.538043	0	0
P57T	0.00767263	0.534527	0.00255754	0.506173	0.00176991	0.0973451	0.126728	0.161905	0.0456693	0.00460829	0.047619	0.047619	0.0106195	0.310406	0.00707965	0.0253456	0.010582	0.0362205	0.00767263	0.143363	0	0.0190476	0.0529954	0	0.0141093	0.040708	0.00952381	0.00884956	0	0.609524	0.00787402	0.0690265	0.19115	0.0184332	0.00529101	0.182028	0	0.0335097	0.0123894	0	0.253097	0.0141593	0.0141732	0.168504	0.0864198	0.0153453	0.432225	0	0.0898618
P5T	0	0.603352	0	0	0.00378072	0.0730939	0.0428667	0.119097	0.0526316	0.00334896	0.147844	0.168378	0.257089	0.165992	0.0321361	0.038848	0.00134953	0.184211	0.0027933	0.21235	0.114035	0.149897	0.144005	0.0205339	0.0553306	0.00756144	0.0308008	0.00126024	0.0924025	0.110883	0.0877193	0.0119723	0.0699433	0.0087073	0	0.12994	0	0.264507	0.0888469	0.0418354	0.031506	0.0573409	0	0.245614	0.438596	0.00837989	0.385475	0	0.117214
P61T	0.0357143	0.4	0	0.297521	0.00239521	0.168862	0.0266667	0.172131	0.129747	0.0766667	0.0655738	0	0.000598802	0.206612	0.00718563	0.173333	0.0247934	0.0886076	0.0571429	0.189222	0.00949367	0.221311	0.0566667	0	0.00826446	0.0155689	0.0409836	0.00179641	0.0163934	0.401639	0	0.0149701	0.168263	0.01	0.0413223	0.226667	0	0.123967	0.0221557	0.0165289	0.268263	0.0131737	0	0.553797	0.256198	0.0142857	0.492857	0	0.23
P62T	0.0495495	0.0285285	0.027027	0	0	0.185969	0.159263	0.227273	0.0833333	0.00325027	0.113636	0.0606061	0.00334076	0.972222	0.0111359	0.0151679	0	0.0416667	0.427928	0.158129	0.0833333	0.204545	0.0758397	0.00757576	0	0.0556793	0.0984848	0.00334076	0.106061	0.0378788	0.0416667	0.00445434	0.167038	0.00108342	0	0.385699	0	0	0.018931	0	0.11804	0.0167038	0	0.0416667	0.0277778	0.0045045	0.462462	0	0.0520043
P63T	0.132727	0.163636	0.147273	0.0540541	0.0297483	0.0686499	0	0.066879	0.210526	0	0.0318471	0.0636943	0	0.324324	0.00686499	0	0	0.105263	0.0327273	0.138444	0	0.324841	0	0.0796178	0	0.0457666	0	0.00343249	0.254777	0.0382166	0	0.0297483	0.235698	0	0	0	0	0.162162	0.0160183	0.027027	0.188787	0.00457666	0	0.315789	0.432432	0.00363636	0.52	0	0
P65T	0.00778643	0.0400445	0	0.0544379	0.00296736	0.024728	0.106628	0.105469	0.0866426	0	0.09375	0.136719	0.00197824	0.657988	0.0049456	0.092219	0.0189349	0.0361011	0.361513	0.0801187	0.00902527	0.160156	0.0489914	0.0117188	0.00236686	0.0583581	0.046875	0.126607	0.015625	0.324219	0.0180505	0.0395648	0.250247	0.00576369	0.231953	0.29683	0	0.00828402	0.00890208	0.00946746	0.185955	0.00197824	0.263538	0.0631769	0.0118343	0.00111235	0.589544	0	0.15562
P74T	0.0197044	0.517241	0.0344828	0.125604	0	0.0312837	0.0429043	0.110063	0.0714286	0	0.311321	0.0943396	0.132686	0.00483092	0.0194175	0.00660066	0	0.357143	0.123153	0.339806	0.0714286	0.176101	0.108911	0.0125786	0.111111	0.0312837	0.00628931	0	0.0157233	0.0691824	0.0714286	0.0809061	0.0161812	0.00660066	0	0.217822	0	0.396135	0.0560949	0.0289855	0.038835	0.038835	0	0.142857	0.333333	0.00492611	0.300493	0	0.0990099
P75T	0	0.340909	0.0151515	0.0977199	0.000768049	0.27573	0.070529	0.103203	0.214286	0.00251889	0.11032	0.124555	0.0230415	0.625407	0.00614439	0.0377834	0.00651466	0.0535714	0.0454545	0.124424	0	0.259786	0.0780856	0.00355872	0.0130293	0.0192012	0.0320285	0.0230415	0.131673	0.0640569	0	0.00921659	0.09447	0.00251889	0.00651466	0.188917	0	0.0879479	0.0491551	0.019544	0.199693	0.0384025	0	0.553571	0.13355	0.0227273	0.575758	0	0.0327456
P76T	0.120229	0.276718	0.0687023	0.0662983	0.0774566	0.122543	0.0723431	0.122605	0.112676	0.0204866	0.0229885	0.0804598	0.0115607	0.0856354	0.00693642	0.0300896	0	0.309859	0.120229	0.16763	0.056338	0.256705	0.1242	0.091954	0.662983	0.0150289	0.0229885	0.00115607	0.0383142	0.153257	0.295775	0.143353	0.0485549	0.0345711	0	0.180538	0	0.0248619	0.0520231	0.0303867	0.139884	0.0265896	0	0.112676	0.118785	0.00763359	0.406489	0.00640205	0.0992318
P79T	0.109057	0.38817	0.140481	0.125253	0.0456989	0.0174731	0.0415225	0.144681	0.0592105	0.0103806	0.0297872	0.174468	0	0.0121212	0.0295699	0.0253749	0	0.134868	0.0961183	0.25	0.0328947	0.114894	0.0703576	0.0212766	0.759596	0.00672043	0.0510638	0.00403226	0.0510638	0.165957	0.0625	0.141129	0.130376	0.00807382	0.0040404	0.144175	0	0.0424242	0.0483871	0.0262626	0.119624	0.00268817	0.0526316	0.144737	0.0282828	0.0314233	0.23475	0	0.192618
P80T	0	0.852941	0	0.125	0.00322997	0.220284	0.351064	0.307692	0.196721	0	0	0.0153846	0.00129199	0.25	0.0148579	0.0212766	0	0.0491803	0.00735294	0.119509	0	0.123077	0.0496454	0.0307692	0.025	0.00258398	0.169231	0	0.107692	0.0769231	0.0737705	0.0219638	0.0381137	0.0035461	0.05	0.414894	0	0.275	0.0549096	0	0.324935	0.0445736	0	0.360656	0.25	0.00735294	0.132353	0	0.0283688
P82T	0.0431655	0.316547	0.028777	0.421053	0	0.0573951	0.125	0.109489	0.102041	0.0192308	0.0839416	0.149635	0.00220751	0.157895	0.013245	0.00961538	0	0.0612245	0.0647482	0.154525	0.0510204	0.135036	0.134615	0.0364964	0.210526	0.0198675	0.0145985	0	0.0291971	0.313869	0.173469	0.209713	0.103753	0.00961538	0	0.153846	0	0.0526316	0.0220751	0	0.172185	0.0110375	0	0.173469	0.157895	0	0.546763	0	0.0384615
P83T	0.00735294	0.397059	0.0441176	0.0338983	0.00383142	0.0584291	0.0498866	0.106982	0.0322581	0	0.0304054	0.163288	0.0105364	0.00564972	0.0421456	0.0204082	0	0.354839	0.0147059	0.33046	0.0645161	0.112613	0.185941	0.0720721	0.20904	0.0172414	0.103604	0.00574713	0.144144	0.079955	0.225806	0.0498084	0.0996169	0.00453515	0	0.129252	0	0.141243	0.0689655	0.0508475	0.0622605	0.0258621	0	0.225806	0.559322	0.0441176	0.492647	0	0.0680272
P84T	0.00613497	0.46319	0.0153374	0.110561	0.0105105	0.0255255	0.0580357	0.229885	0.0874317	0.0133929	0.0402299	0.0804598	0.0015015	0.00825083	0.021021	0.0267857	0	0.169399	0.0153374	0.277778	0.010929	0.235632	0.102679	0.0517241	0.0313531	0.018018	0.0574713	0.0135135	0.0402299	0.0747126	0.120219	0.189189	0.181682	0.00892857	0	0.339286	0	0.264026	0.0255255	0.00990099	0.103604	0.0105105	0	0.229508	0.546205	0.0122699	0.48773	0	0.0714286
P87T	0	0.305556	0	0.0210526	0.000400481	0.00640769	0	0.113636	0.0923077	0	0.215909	0.0568182	0.563076	0.0736842	0.00560673	0	0	0.0307692	0	0.110533	0	0.0909091	0	0	0.105263	0.0196235	0.0113636	0	0.0795455	0.318182	0	0.00120144	0.010012	0	0	0	0	0.273684	0.0632759	0.0105263	0.00240288	0.0728875	0	0.830769	0.505263	0.0277778	0.666667	0	0
P89T	0.0166667	0.65	0.0166667	0	0	0.0515464	0.0702703	0.0441558	0	0	0.012987	0.0311688	0.00294551	0	0.0456554	0.0324324	0	0.25	0.05	0.263623	0	0.0779221	0.232432	0.0753247	0	0.0235641	0.106494	0	0.563636	0.0311688	0.25	0.167894	0.0883652	0	0	0.0648649	0	0	0.0309278	0	0.20324	0.0456554	0	0.5	1	0.0333333	0.233333	0	0.0540541
P8T	0.0358744	0.112108	0.0807175	0.0526604	0.0104167	0.112847	0.0598425	0.112936	0.0719101	0.0299213	0.0841889	0.0657084	0	0.0565003	0.0121528	0.015748	0.880417	0.0157303	0.0538117	0.15162	0.0179775	0.412731	0.0582677	0.0451745	0.00219419	0.0717593	0.036961	0.046875	0.0492813	0.00205339	0.0202247	0.0509259	0.20544	0.0377953	0.000548546	0.211024	0	0	0.0196759	0.00493692	0.166667	0.0185185	0.00449438	0.0494382	0.00164564	0.0134529	0.704036	0	0.137008
P91T	0	0.315068	0.0136986	0.00392157	0.00525762	0.347003	0	0.0153453	0.05	0	0.150895	0.0409207	0.0115668	0.211765	0.0168244	0	0.00392157	0.16875	0	0.20715	0.06875	0.445013	0	0.0383632	0.0470588	0.0105152	0.0204604	0.00315457	0.217391	0.00511509	0.025	0.00525762	0.0736067	0	0	0	0	0.360784	0.0788644	0.0745098	0.123028	0.0515247	0.00625	0.29375	0.298039	0.0547945	0.616438	0	0
P94T	0.0106383	0.25266	0.0239362	0.785714	0.0177665	0.119289	0	0.258427	0.0752688	0	0.11236	0.0898876	0.0177665	0	0.0203046	0	0	0.0860215	0.164894	0.147208	0	0.191011	0	0	0	0.0304569	0	0	0.0449438	0.0786517	0.0322581	0.0532995	0.187817	0	0	0	0	0	0.0228426	0	0.164975	0.0177665	0.0107527	0.612903	0.142857	0.018617	0.529255	0	0
P9T	0	0.746114	0.00518135	0.00106101	0.001766	0.306402	0.0535714	0.0605613	0.195876	0.0167411	0.0369276	0.0768095	0	0.382493	0.015011	0.0334821	0.00371353	0.0618557	0	0.220309	0.0309278	0.166913	0.0401786	0.070901	0.0461538	0.0101545	0.0192024	0.00397351	0.397341	0.0177253	0.0463918	0.0101545	0.0485651	0.0212054	0.00106101	0.330357	0	0.102918	0.10596	0.0132626	0.0927152	0.0759382	0.0309278	0.345361	0.428117	0.0466321	0.202073	0	0.139509
[truncated: 12 more columns]

## Sheet: ESCA_major_percent
sample	Fib	Mye	Epi	B	End	TNK	type	grade	stage
P104T	0.0101652	0.0753918	0	0.452351	0.0118594	0.450233	Tumor	III	High
P107T	0.0616967	0.100992	0.155711	0.128902	0.0154242	0.537275	Tumor	I	Low
P10T	0.397153	0.281051	0.162248	0.0608738	0.018164	0.0805106	Tumor	II	Low
P11T	0.194336	0.0987611	0	0.0753982	0.0520354	0.579469	Tumor	II	Low
P126N	0.536232	0.0208457	0	0.210443	0.0669049	0.165575	Normal	III	High
P126T	0.0581717	0.291551	0	0.0803324	0.00277008	0.567175	Tumor	III	High
P127N	0.466667	0.0568182	0.0435606	0.2375	0.110606	0.0848485	Normal	III	High
P127T	0.0134248	0.149165	0.47315	0.0164081	0.0319212	0.315931	Tumor	III	High
P128N	0.753326	0.0737251	0	0.0842572	0.018847	0.0698448	Normal	II	Low
P128T	0.0727165	0.0354715	0.122968	0.545078	0.00266036	0.221106	Tumor	II	Low
P12T	0.0839188	0.0565964	0.326308	0.196331	0.0511319	0.285714	Tumor	II	Low
P130N	0.537736	0.0483741	0	0.0289041	0.0505821	0.334404	Normal	II	Low
P130T	0.152716	0.250223	0.178985	0.0636687	0.00578807	0.34862	Tumor	II	Low
P15T	0.215036	0.0409066	0.206744	0.0740741	0.0737977	0.389442	Tumor	II	Low
P16T	0.00967008	0.0617179	0.651308	0.0571672	0.00255973	0.217577	Tumor	I	Low
P17T	0.0651603	0.0462428	0.116132	0.15712	0.0777719	0.537572	Tumor	I	Low
P19T	0.147797	0.176241	0.099275	0.0881205	0.0635806	0.424986	Tumor	II	Low
P1T	0.0467581	0.102244	0.148379	0.177057	0.193267	0.332294	Tumor	I	Low
P20T	0.141276	0.164515	0.16931	0.030616	0.188122	0.30616	Tumor	III	High
P21T	0.333861	0.0886918	0.200507	0.0430789	0.11815	0.215711	Tumor	III	High
P22T	0.515526	0.0605152	0.099506	0.00811574	0.0255822	0.290755	Tumor	II	Low
P23T	0.0996388	0.101445	0.278146	0.125828	0.111078	0.283865	Tumor	III	High
P24T	0.0688684	0.00860855	0.260448	0.012052	0.0899984	0.560025	Tumor	III	High
P26T	0.0223383	0.0461271	0.371047	0.138381	0.0295909	0.392515	Tumor	III	High
P27T	0.0698899	0.0287219	0.405936	0.0887985	0.0481091	0.358545	Tumor	II	Low
P28T	0.0371081	0.0796545	0.440179	0.0604607	0.0348688	0.347729	Tumor	III	High
P2T	0.0605733	0.043537	0.408329	0.103029	0.0535425	0.33099	Tumor	I	Low
P30T	0.0799748	0.150819	0.119647	0.126889	0.109257	0.413413	Tumor	I	Low
P31T	0.0624075	0.161569	0.384805	0.133942	0.0439073	0.21337	Tumor	I	Low
P32T	0.113316	0.146607	0.386044	0.0672215	0.129321	0.15749	Tumor	II	Low
P36T	0.0479376	0.0876997	0.209959	0.0453363	0.0717205	0.537347	Tumor	II	Low
P37T	0.233353	0.0677475	0.281413	0.0781702	0.0671685	0.272148	Tumor	III	High
P38T	0.0144635	0.049445	0.236125	0.00605449	0.00739993	0.686512	Tumor	II	Low
P39T	0.0283254	0.0634489	0.651484	0.0686608	0.00861092	0.17947	Tumor	II	Low
P40T	0.188533	0.0745115	0.0854627	0.0970582	0.0322096	0.522225	Tumor	III	High
P42T	0.149606	0.124672	0.302362	0.0490814	0.104987	0.269291	Tumor	II	Low
P44T	0.404517	0.113531	0.151845	0.136721	0.0631176	0.130268	Tumor	III	High
P47T	0.335782	0.0826863	0.224974	0.0467996	0.012382	0.297377	Tumor	III	High
P48T	0.0149538	0.0209353	0.343665	0.339859	0.0630778	0.21751	Tumor	I	Low
P49T	0.110138	0.167084	0.242804	0.0262829	0.028786	0.424906	Tumor	I	Low
P4T	0.360481	0.112872	0.161793	0.0757037	0.0508336	0.238316	Tumor	I	Low
P52T	0.0628149	0.124286	0.292241	0.0799463	0.084649	0.356063	Tumor	I	Low
P54T	0.0178984	0.0941109	0.344688	0.209584	0.0210739	0.312644	Tumor	II	Low
P56T	0.0326531	0.178231	0	0.504762	0.0136054	0.270748	Tumor	I	Low
P57T	0.209922	0.0388745	0.160681	0.146242	0.235098	0.209182	Tumor	III	High
P5T	0.154924	0.101819	0.312147	0.0754756	0.0238344	0.3318	Tumor	III	High
P61T	0.0452336	0.0456075	0.11215	0.0545794	0.118131	0.624299	Tumor	II	Low
P62T	0.0134378	0.0492721	0.344532	0.2486	0.00895857	0.3352	Tumor	III	High
P63T	0.0206128	0.17493	0	0.306964	0.010585	0.486908	Tumor	III	High
P65T	0.216002	0.0654397	0.0887014	0.229806	0.141616	0.258436	Tumor	I	Low
P74T	0.104757	0.160931	0.15334	0.104757	0.00708502	0.46913	Tumor	II	Low
P75T	0.12404	0.113535	0.160404	0.0533333	0.0226263	0.526061	Tumor	III	High
P76T	0.0992869	0.0715853	0.428415	0.143993	0.0194734	0.237246	Tumor	I	Low
P79T	0.155318	0.0737371	0.272043	0.170066	0.0953875	0.233448	Tumor	I	Low
P80T	0.0182315	0.0296263	0.128532	0.062443	0.0556062	0.705561	Tumor	III	High
P82T	0.0174793	0.25207	0.0956762	0.127875	0.0901564	0.416743	Tumor	I	Low
P83T	0.0651214	0.326711	0.162252	0.0504047	0.0114054	0.384106	Tumor	III	High
P84T	0.277473	0.0796703	0.102564	0.151557	0.0837912	0.304945	Tumor	III	High
P87T	0.0341604	0.0316433	0	0.012945	0.0233729	0.897878	Tumor	III	High
P89T	0.00152091	0.292776	0.140684	0.0456274	0.00304183	0.51635	Tumor	III	High
P8T	0.341322	0.0911814	0.118892	0.0417525	0.0833177	0.323535	Tumor	III	High
P91T	0.139344	0.213661	0	0.0398907	0.0874317	0.519672	Tumor	II	Low
P94T	0.0144928	0.0921325	0	0.389234	0.0962733	0.407867	Tumor	III	High
P9T	0.30846	0.110784	0.146621	0.031746	0.031746	0.370643	Tumor	III	High

## Sheet: ESCA_subTME
sample	subTME1	subTME2	subTME3	type	grade	stage
P104T	0.242915	0.11634	0.0477184	Tumor	III	High
P107T	0.212034	0.25107	0.145775	Tumor	I	Low
P10T	0.146976	0.274807	0.162315	Tumor	II	Low
P11T	0.192554	0.222894	0.0187997	Tumor	II	Low
P126N	0.310677	0.0213194	0.0379507	Normal	III	High
P126T	0.199458	0.241328	0.0462877	Tumor	III	High
P127N	0.29717	0.0636551	0.180916	Normal	III	High
P127T	0.191111	0.212235	0.196308	Tumor	III	High
P128N	0.268057	0.0885932	0.0535444	Normal	II	Low
P128T	0.301758	0.176852	0.175345	Tumor	II	Low
P12T	0.174287	0.292377	0.193326	Tumor	II	Low
P130N	0.29288	0.0396463	0.0194012	Normal	II	Low
P130T	0.167174	0.245593	0.155127	Tumor	II	Low
P15T	0.182912	0.2307	0.157897	Tumor	II	Low
P16T	0.109824	0.300199	0.241278	Tumor	I	Low
P17T	0.190755	0.298405	0.155237	Tumor	I	Low
P19T	0.171368	0.285036	0.15721	Tumor	II	Low
P1T	0.195624	0.242036	0.186077	Tumor	I	Low
P20T	0.178658	0.290288	0.202608	Tumor	III	High
P21T	0.166864	0.330992	0.161976	Tumor	III	High
P22T	0.142191	0.185314	0.143688	Tumor	II	Low
P23T	0.194142	0.277719	0.179249	Tumor	III	High
P24T	0.136777	0.291404	0.140785	Tumor	III	High
P26T	0.1436	0.30732	0.152582	Tumor	III	High
P27T	0.230258	0.193278	0.170735	Tumor	II	Low
P28T	0.200219	0.265463	0.165505	Tumor	III	High
P2T	0.258609	0.207065	0.163979	Tumor	I	Low
P30T	0.271563	0.187695	0.188503	Tumor	I	Low
P31T	0.145254	0.343259	0.183174	Tumor	I	Low
P32T	0.0937393	0.361367	0.170807	Tumor	II	Low
P36T	0.199133	0.281546	0.167068	Tumor	II	Low
P37T	0.1055	0.34639	0.154601	Tumor	III	High
P38T	0.100039	0.292587	0.12101	Tumor	II	Low
P39T	0.222603	0.245037	0.174551	Tumor	II	Low
P40T	0.18245	0.265158	0.163417	Tumor	III	High
P42T	0.154861	0.244415	0.1606	Tumor	II	Low
P44T	0.153754	0.28242	0.17327	Tumor	III	High
P47T	0.0726453	0.295848	0.196166	Tumor	III	High
P48T	0.304254	0.148832	0.205893	Tumor	I	Low
P49T	0.110377	0.310471	0.162859	Tumor	I	Low
P4T	0.152137	0.29794	0.175182	Tumor	I	Low
P52T	0.187608	0.304104	0.178949	Tumor	I	Low
P54T	0.248362	0.19917	0.181111	Tumor	II	Low
P56T	0.220036	0.188785	0.0441779	Tumor	I	Low
P57T	0.234214	0.155236	0.19168	Tumor	III	High
P5T	0.133465	0.313679	0.148453	Tumor	III	High
P61T	0.230325	0.200153	0.172891	Tumor	II	Low
P62T	0.250009	0.161956	0.150356	Tumor	III	High
P63T	0.242379	0.176128	0.0296067	Tumor	III	High
P65T	0.302213	0.125139	0.18458	Tumor	I	Low
P74T	0.155085	0.282038	0.163763	Tumor	II	Low
P75T	0.219356	0.214026	0.17001	Tumor	III	High
P76T	0.196722	0.295066	0.199094	Tumor	I	Low
P79T	0.226606	0.27865	0.174715	Tumor	I	Low
P80T	0.184819	0.232489	0.149727	Tumor	III	High
P82T	0.216311	0.219138	0.207409	Tumor	I	Low
P83T	0.141808	0.355127	0.132869	Tumor	III	High
P84T	0.180542	0.257128	0.191683	Tumor	III	High
P87T	0.106818	0.203314	0.0201217	Tumor	III	High
P89T	0.0964624	0.343366	0.125932	Tumor	III	High
P8T	0.278143	0.155179	0.193492	Tumor	III	High
P91T	0.154664	0.251023	0.0197113	Tumor	II	Low
P94T	0.226633	0.159875	0.0367595	Tumor	III	High
P9T	0.164689	0.311172	0.159485	Tumor	III	High

[truncated: 3 more sheets: PDAC_percent, PDAC_major_percent, PDAC_subTME]
