# Supplementary material for: Intercellular Molecular Crosstalk Networks within Invasive and Immunosuppressive Tumor Microenvironment Subtypes Associated with Clinical Outcomes in Four Cancer Types
Source: Biomedicines. 2023 Nov 14;11(11):3057. doi: 10.3390/biomedicines11113057 (PMC10669098; doi:10.3390/biomedicines11113057)
Supplement: Supplementary file 1 [file biomedicines-11-03057-s001.zip › Supplementary Table S5.xlsx]

## Sheet: Sheet2
	Supplementary Table S5. The cytokines, chemokines and cytotoxic mediators used in current study.
	Description
	Genes in cytokines, chemokines and cytotoxic.

## Sheet: Sheet1
Cytokine	expressed in cell types	Chemokine	expressed in cell types	cytotoxic mediators	expressed in cell types
IL1A	mye	CXCL1	epi, end, fib	EOMES
IL1B	mye	CXCL2	all	TBX21
IL2		CXCL3	all	GZMB	tnk
IL3		PF4		PRF1	tnk
IL4		PF4V1		FASL
IL5		CXCL5		GZMH	tnk
IL6	epi, end, fib	CXCL6		GZMA	tnk
IL7		PPBP		IFNG	tnk
CXCL8	all	CXCL9	mye	NKG7	tnk
IL9		CXCL10	mye	TNFSF10	all
IL10	mye	CXCL11	tnk
IL11		CXCL12	epi, end, fib
IL12A		CXCL13	tnk
IL12B		CXCL14	epi, end, fib
IL13		CXCL16	all
IL15		CXCL17	epi, end, fib
IL16	all	CCL1
IL17A		CCL2	all
IL17B		CCL3	tnk+mye
IL17F		CCL3L1
IL18	mye	CCL3L3
IL19		CCL4	tnk+mye
IL20		CCL4L1
IL21		CCL4L2	tnk+mye
IL22		CCL5	tnk+mye
IL23A		CCL7
IL24		CCL8
IL25		CCL11
IL26		CCL13
IL27		CCL14
IL33		CCL15
IL34		CCL16
IL36G		CCL17
IL36A		CCL18	mye
IL36B		CCL19
IL37		CCL20	all
CSF3	epi, end, fib	CCL21
CSF2		CCL22
CSF1	all	CCL23
KITLG	epi, end, fib	CCL24
TNF	all	CCL25
LTA		CCL26
IFNA1		CCL27
IFNA2		CCL28
IFNB1		XCL1	tnk
IFNG	tnk	XCL2	tnk
TGFB1	all	CX3CL1	epi, end, fib
LIF	epi, end, fib
TGFB2
