# Supplementary material for: Intercellular Molecular Crosstalk Networks within Invasive and Immunosuppressive Tumor Microenvironment Subtypes Associated with Clinical Outcomes in Four Cancer Types
Source: Biomedicines. 2023 Nov 14;11(11):3057. doi: 10.3390/biomedicines11113057 (PMC10669098; doi:10.3390/biomedicines11113057)
Supplement: Supplementary file 1 [file biomedicines-11-03057-s001.zip › Supplementary Table S6.xlsx]

## Sheet: Sheet1
	Supplementary Table S6. Construction of subTME‑based risk model.
	Description
	Multivariate analysis results of marker genes of subTME.

## Sheet: BC
	risk
TCGA-AC-A8OP-01A	60.9628
TCGA-D8-A1XU-01A	63.7434			coef	exp(coef)	se(coef)	z	Pr(>|z|)
TCGA-BH-A18L-01A	70.1659		RAB21	0.45835	1.58146	0.215271	2.12918	0.0332393
TCGA-B6-A0IK-01A	70.7763		RAD51C	0.302928	1.35382	0.152104	1.99158	0.0464174
TCGA-BH-A18L-11A	62.978		PDK3	0.299435	1.3491	0.122673	2.44091	0.0146503
TCGA-BH-A0B1-01A	69.0677		TMEM167A	0.518928	1.68023	0.226473	2.29135	0.0219433
TCGA-A8-A06Q-01A	68.4859		RBBP4	-0.752625	0.471128	0.198682	-3.78809	0.000151807
TCGA-D8-A27R-01A	61.9618		UTP23	0.402952	1.49623	0.14141	2.84952	0.00437852
TCGA-AO-A03N-01B	45.3658		SLC39A10	-0.658414	0.517672	0.179379	-3.67052	0.000242058
TCGA-E2-A1LE-01A	58.7565		SGPP1	-0.367174	0.692689	0.0998787	-3.67619	0.000236739
TCGA-3C-AAAU-01A	65.1987		CUL4A	-0.915421	0.400348	0.243812	-3.75462	0.000173604
TCGA-E2-A1IG-01A	62.3006		DIS3	1.43905	4.21668	0.261009	5.5134	3.51972e-08
TCGA-LL-A9Q3-01A	50.7456
TCGA-AR-A2LM-01A	65.5148
TCGA-BH-A0HA-11A	69.4846
TCGA-AR-A0TS-01A	65.0682
TCGA-BH-A0HA-01A	58.6994
TCGA-AR-A24T-01A	67.6434
TCGA-D8-A1JP-01A	68.1992
TCGA-A8-A06U-01A	60.8084
TCGA-PE-A5DC-01A	56.6758
TCGA-BH-A0DI-01A	61.4676
TCGA-D8-A1XL-01A	57.7855
TCGA-S3-AA11-01A	61.6324
TCGA-AO-A0JJ-01A	62.3185
TCGA-B6-A1KI-01A	62.0715
TCGA-A1-A0SB-01A	70.0029
TCGA-3C-AALJ-01A	56.7155
TCGA-A2-A0CR-01A	45.6741
TCGA-D8-A1JG-01B	57.4904
TCGA-AN-A0FZ-01A	68.1197
TCGA-BH-A0BZ-11A	60.9805
TCGA-A8-A095-01A	70.561
TCGA-BH-A1FE-11B	73.8635
TCGA-BH-A1FE-01A	70.3869
TCGA-A8-A07F-01A	71.1913
TCGA-BH-A1EN-11A	59.6937
TCGA-A2-A0EO-01A	60.9242
TCGA-A2-A3XT-01A	51.6228
TCGA-D8-A1Y2-01A	57.7704
TCGA-BH-A1FB-01A	69.7747
TCGA-BH-A1FB-11A	66.4495
TCGA-A7-A26F-01B	53.3476
TCGA-A2-A1G0-01A	66.7602
TCGA-BH-A0H0-01A	62.2686
TCGA-BH-A0H9-01A	68.176
TCGA-BH-A209-11A	66.5609
TCGA-AO-A1KS-01A	80.4324
TCGA-BH-A0C0-11A	67.4867
TCGA-A8-A0A7-01A	59.2423
TCGA-BH-A0BF-01A	61.2898
TCGA-E9-A1RI-11A	61.9354
TCGA-BH-A0DP-11A	64.3989
TCGA-AC-A62X-01A	57.7745
TCGA-A8-A08L-01A	64.8163
TCGA-D8-A146-01A	64.8211
TCGA-E2-A1IJ-01A	60.7877
TCGA-A1-A0SG-01A	63.809
TCGA-D8-A1XC-01A	66.9046
TCGA-AO-A0J5-01A	66.1279
TCGA-BH-A0B5-01A	66.0263
TCGA-BH-A0B5-11A	53.3291
TCGA-3C-AALK-01A	57.3354
TCGA-AO-A0J9-01A	43.0255
TCGA-A2-A3KD-01A	63.2498
TCGA-C8-A12Q-01A	65.688
TCGA-A8-A0A2-01A	62.2376
TCGA-C8-A1HK-01A	63.2952
TCGA-A2-A0CV-01A	60.5582
TCGA-D8-A27I-01A	64.4651
TCGA-EW-A424-01A	57.6759
TCGA-EW-A6S9-01A	59.8505
TCGA-D8-A1X6-01A	66.312
TCGA-BH-A1F6-01A	58.2594
TCGA-BH-A0BL-01A	64.7263
TCGA-EW-A1J5-01A	66.6365
TCGA-AN-A046-01A	55.5584
TCGA-EW-A1IX-01A	64.822
TCGA-E9-A1R5-01A	68.3254
TCGA-E2-A1L6-01A	68.8947
TCGA-AO-A0JC-01A	61.0331
TCGA-E2-A1LB-01A	61.2386
TCGA-E9-A54Y-01A	44.1835
TCGA-GM-A3XG-01A	56.9133
TCGA-EW-A2FW-01A	63.0169
TCGA-AR-A24S-01A	66.2385
TCGA-OL-A97C-01A	62.4991
TCGA-AR-A2LL-01A	61.6475
TCGA-D8-A1XA-01A	66.9617
TCGA-E2-A1B5-01A	59.6908
TCGA-E2-A15A-06A	69.5625
TCGA-E2-A14N-01A	63.3762
TCGA-A7-A3RF-01A	57.99
TCGA-A2-A0D2-01A	65.5533
TCGA-D8-A1JA-01A	71.1169
TCGA-E2-A10C-01A	56.0494
TCGA-A2-A0EX-01A	64.6392
TCGA-BH-A0DT-01A	64.3577
TCGA-A7-A0CE-11A	62.2856
TCGA-A7-A0CE-01A	60.6238
TCGA-A2-A4S2-01A	57.7066
TCGA-AR-A5QM-01A	55.6925
TCGA-AR-A24W-01A	71.2807
TCGA-AC-A3TM-01A	48.6838
TCGA-4H-AAAK-01A	62.4579
TCGA-A7-A0CG-01A	64.6517
TCGA-BH-A18N-01A	74.2008
TCGA-D8-A27E-01A	67.8794
TCGA-A8-A06O-01A	62.9462
TCGA-C8-A8HQ-01A	60.8609
TCGA-A7-A26J-01B	71.041
TCGA-B6-A0RU-01A	68.38
TCGA-BH-A18V-11A	54.2681
TCGA-BH-A18V-06A	65.2153
TCGA-HN-A2NL-01A	62.0319
TCGA-E2-A1II-01A	65.7726
TCGA-AR-A24O-01A	68.4743
TCGA-A7-A26E-01A	59.9087
TCGA-GM-A2D9-01A	56.1512
TCGA-A8-A07W-01A	67.1448
TCGA-A2-A04W-01A	54.0463
TCGA-D8-A1XY-01A	63.2377
TCGA-EW-A1P7-01A	62.6548
TCGA-A8-A093-01A	64.2845
TCGA-AC-A2FB-01A	63.7668
TCGA-C8-A137-01A	64.2708
TCGA-BH-A0DQ-11A	67.7634
TCGA-BH-A0DQ-01A	59.0764
TCGA-AC-A3BB-01A	56.5792
TCGA-C8-A1HJ-01A	56.106
TCGA-B6-A0IO-01A	62.2891
TCGA-C8-A1HL-01A	59.3552
TCGA-A8-A07Z-01A	59.9956
TCGA-A2-A3XU-01A	60.4475
TCGA-A2-A0T3-01A	69.7655
TCGA-AN-A0XT-01A	62.3014
TCGA-AC-A62Y-01A	58.842
TCGA-GM-A2DB-01A	45.8977
TCGA-A8-A07S-01A	66.3109
TCGA-BH-A204-11A	54.7653
TCGA-A2-A0D1-01A	52.1699
TCGA-AN-A0AT-01A	58.1201
TCGA-B6-A0IJ-01A	57.0324
TCGA-E2-A15E-06A	68.5813
TCGA-A8-A0A4-01A	65.4
TCGA-A8-A09T-01A	70.2208
TCGA-A2-A3XY-01A	57.9786
TCGA-BH-A18U-01A	65.2716
TCGA-A8-A06Z-01A	62.4587
TCGA-A2-A3KC-01A	61.5503
TCGA-BH-A0H7-11A	62.8235
TCGA-BH-A0B7-11A	69.3357
TCGA-AR-A1AJ-01A	61.8137
TCGA-OL-A66O-01A	48.2439
TCGA-AC-A3YI-01A	59.5873
TCGA-BH-A0BT-01A	60.1829
TCGA-BH-A0AZ-11A	68.3343
TCGA-AO-A1KT-01A	61.2888
TCGA-AR-A0TT-01A	62.4984
TCGA-BH-A1FL-01A	66.1141
TCGA-B6-A409-01A	50.1821
TCGA-E9-A248-01A	60.5171
TCGA-A2-A3Y0-01A	42.7999
TCGA-BH-A1FH-01A	69.7723
TCGA-A7-A3IZ-01A	68.1553
TCGA-LL-A6FR-01A	45.3663
TCGA-A7-A0D9-11A	54.9629
TCGA-A1-A0SI-01A	62.1815
TCGA-AN-A0XO-01A	63.0293
TCGA-BH-A0HF-01A	59.0179
TCGA-B6-A0WS-01A	63.1145
TCGA-AR-A250-01A	68.1587
TCGA-S3-A6ZG-01A	66.2512
TCGA-BH-A1EU-11A	67.3571
TCGA-GI-A2C9-01A	65.8695
TCGA-GI-A2C9-11A	66.2444
TCGA-A2-A0CZ-01A	59.3336
TCGA-E9-A243-01A	60.9733
TCGA-EW-A2FS-01A	50.7479
TCGA-A7-A0CJ-01A	59.7162
TCGA-BH-A0BJ-01A	65.7107
TCGA-E2-A1LH-11A	64.998
TCGA-E2-A1LH-01A	44.4756
TCGA-E2-A159-01A	57.5876
TCGA-LL-A7T0-01A	53.6887
TCGA-C8-A8HR-01A	57.9698
TCGA-D8-A1JF-01A	65.7118
TCGA-GM-A2DC-01A	56.4027
TCGA-D8-A1JS-01A	56.9782
TCGA-A7-A4SE-01A	62.645
TCGA-E9-A226-01A	73.8028
TCGA-E2-A15G-01A	65.8017
TCGA-BH-A208-11A	66.922
TCGA-D8-A1JN-01A	64.7809
TCGA-AO-A03V-01A	64.1141
TCGA-D8-A3Z6-01A	55.4269
TCGA-BH-A0DL-01A	53.1441
TCGA-BH-A0DL-11A	65.4364
TCGA-GM-A3NY-01A	50.0506
TCGA-B6-A402-01A	58.5903
TCGA-E2-A153-11A	63.8478
TCGA-BH-A0E9-01B	63.2225
TCGA-E2-A1IK-01A	60.0579
TCGA-A2-A0YJ-01A	65.2602
TCGA-E2-A10A-01A	70.0339
TCGA-A8-A08I-01A	67.1248
TCGA-GM-A2DM-01A	67.8371
TCGA-A2-A0CY-01A	50.2896
TCGA-A2-A25C-01A	71.3521
TCGA-A8-A0A9-01A	61.6796
TCGA-BH-A1FM-01A	74.9486
TCGA-BH-A0C3-01A	62.4272
TCGA-OL-A5S0-01A	53.1444
TCGA-AQ-A54N-01A	49.8091
TCGA-AO-A0JG-01A	69.7884
TCGA-AO-A12G-01A	56.4679
TCGA-A2-A0T7-01A	69.3827
TCGA-B6-A0RP-01A	62.621
TCGA-GM-A2DH-01A	63.6302
TCGA-D8-A1XF-01A	62.9734
TCGA-A2-A0CK-01A	54.604
TCGA-E9-A247-01A	57.7241
TCGA-EW-A6SD-01A	57.9485
TCGA-A7-A4SB-01A	60.2611
TCGA-E9-A1R2-01A	66.3165
TCGA-AR-A24Q-01A	63.3358
TCGA-A8-A091-01A	69.1141
TCGA-OL-A6VQ-01A	62.068
TCGA-GI-A2C8-01A	58.5178
TCGA-GI-A2C8-11A	41.1552
TCGA-E2-A108-01A	61.5951
TCGA-B6-A0X5-01A	60.8192
TCGA-BH-A1FD-01A	69.367
TCGA-BH-A0W5-01A	65.4854
TCGA-AO-A03U-01B	61.8791
TCGA-AC-A2FG-01A	65.7326
TCGA-BH-A0BM-01A	55.5495
TCGA-BH-A0BM-11A	61.284
TCGA-AC-A2FF-11A	64.0861
TCGA-AC-A2FF-01A	64.7643
TCGA-AR-A24M-01A	70.3336
TCGA-E9-A6HE-01A	48.3988
TCGA-BH-A0EI-01A	69.0134
TCGA-AC-A4ZE-01A	58.16
TCGA-A8-A08R-01A	61.9901
TCGA-AR-A0TW-01A	70.2472
TCGA-A8-A082-01A	64.0215
TCGA-BH-A5J0-01A	51.1012
TCGA-E2-A1B1-01A	73.4893
TCGA-C8-A1HN-01A	74.7173
TCGA-D8-A27G-01A	66.6613
TCGA-A2-A0CL-01A	63.9249
TCGA-GM-A5PV-01A	61.1806
TCGA-D8-A1XD-01A	69.0172
TCGA-AC-A3HN-01A	62.0721
TCGA-B6-A0WX-01A	60.9997
TCGA-B6-A0RT-01A	61.8264
TCGA-EW-A1J2-01A	67.5226
TCGA-C8-A278-01A	57.5582
TCGA-BH-A1F8-11B	65.8903
TCGA-D8-A27W-01A	66.6164
TCGA-A2-A1FW-01A	69.2778
TCGA-AC-A23E-01A	66.3933
TCGA-E2-A14S-01A	63.6464
TCGA-AR-A1AS-01A	62.6915
TCGA-D8-A27K-01A	68.6028
TCGA-BH-A209-01A	60.6728
TCGA-AR-A24K-01A	69.0539
TCGA-AC-A2QH-01B	58.2132
TCGA-AR-A2LJ-01A	49.6861
TCGA-W8-A86G-01A	57.6051
TCGA-A8-A09R-01A	70.4198
TCGA-A1-A0SK-01A	76.396
TCGA-E2-A574-01A	59.1729
TCGA-C8-A131-01A	51.8652
TCGA-EW-A1P8-01A	59.7988
TCGA-B6-A0WY-01A	64.1638
TCGA-AC-A6IV-01A	59.9238
TCGA-AC-A2FK-01A	68.3907
TCGA-A8-A08T-01A	65.4833
TCGA-AO-A12H-01A	61.5165
TCGA-GM-A2DK-01A	50.3155
TCGA-BH-A1F6-11B	67.7072
TCGA-A2-A0EY-01A	64.1223
TCGA-E9-A5UO-01A	59.5843
TCGA-AN-A0XP-01A	64.9478
TCGA-A7-A4SF-01A	55.7445
TCGA-AO-A0J6-01A	51.7287
TCGA-A8-A09K-01A	64.6618
TCGA-B6-A0RO-01A	68.0214
TCGA-BH-A1ES-01A	69.0081
TCGA-BH-A1ES-06A	57.3996
TCGA-E2-A1LB-11A	67.0959
TCGA-A8-A07R-01A	66.4239
TCGA-A2-A04Q-01A	52.4458
TCGA-EW-A6SB-01A	42.3213
TCGA-EW-A3E8-01B	59.1625
TCGA-A2-A0EV-01A	61.9002
TCGA-Z7-A8R5-01A	51.5766
TCGA-A8-A06X-01A	60.0479
TCGA-BH-A0BV-01A	61.7343
TCGA-BH-A0DT-11A	68.474
TCGA-E2-A15A-01A	64.3638
TCGA-A8-A08G-01A	70.304
TCGA-AR-A0U4-01A	67.0739
TCGA-B6-A408-01A	51.5753
TCGA-E2-A1B0-01A	67.0347
TCGA-BH-A1EW-11B	74.8441
TCGA-AC-A6IX-01A	64.0372
TCGA-AC-A6IX-06A	64.8959
TCGA-B6-A0RG-01A	56.0197
TCGA-PL-A8LY-01A	58.3298
TCGA-BH-A18I-01A	68.1742
TCGA-BH-A18N-11A	64.3375
TCGA-E9-A24A-01A	70.1138
TCGA-AN-A04C-01A	55.4389
TCGA-A1-A0SO-01A	66.4977
TCGA-A7-A13G-01B	54.2829
TCGA-A7-A13G-11A	56.0367
TCGA-E9-A1N4-01A	69.249
TCGA-E9-A1N4-11A	69.6094
TCGA-BH-A0E6-01A	41.8286
TCGA-AO-A03L-01A	62.1462
TCGA-A7-A26J-01A	57.4773
TCGA-V7-A7HQ-01A	43.158
TCGA-GM-A3XL-01A	52.6933
TCGA-E2-A1IU-01A	68.0543
TCGA-D8-A1JE-01A	71.9551
TCGA-LL-A440-01A	59.2877
TCGA-AO-A128-01A	67.3546
TCGA-A2-A0T1-01A	54.8801
TCGA-AO-A0J8-01A	63.8622
TCGA-B6-A0I6-01A	68.3026
TCGA-D8-A1JC-01A	68.528
TCGA-BH-A5IZ-01A	57.5542
TCGA-AN-A0AL-01A	60.9735
TCGA-A2-A0ES-01A	67.1613
TCGA-A8-A084-01A	62.3371
TCGA-AC-A2B8-01A	64.7892
TCGA-D8-A1JM-01A	63.9418
TCGA-AN-A0XU-01A	70.628
TCGA-AR-A5QN-01A	61.7574
TCGA-JL-A3YW-01A	54.4856
TCGA-AO-A03M-01B	64.6584
TCGA-LL-A7SZ-01A	37.2049
TCGA-BH-A204-01A	76.7846
TCGA-A8-A09Q-01A	65.6113
TCGA-S3-AA12-01A	66.614
TCGA-B6-A0RE-01A	63.6878
TCGA-A2-A0YD-01A	65.0364
TCGA-D8-A1XZ-01A	69.2184
TCGA-AN-A0FY-01A	68.2788
TCGA-A7-A13F-01A	59.8672
TCGA-BH-A18U-11A	68.1258
TCGA-AR-A24L-01A	71.4231
TCGA-E9-A1RE-01A	68.627
TCGA-BH-A1F0-11B	64.6938
TCGA-BH-A1F0-01A	60.951
TCGA-A1-A0SJ-01A	67.2212
TCGA-BH-A8FZ-01A	64.6026
TCGA-A7-A4SA-01A	56.7452
TCGA-BH-A0BT-11A	68.7819
TCGA-BH-A18K-11A	64.0314
TCGA-OL-A5RV-01A	63.2227
TCGA-BH-A0EA-01A	63.4081
TCGA-A7-A5ZW-01A	66.226
TCGA-B6-A0IB-01A	49.26
TCGA-B6-A0X1-01A	64.0111
TCGA-AN-A0FX-01A	63.8488
TCGA-E2-A15K-11A	47.0103
TCGA-BH-A0B3-11B	67.7035
TCGA-BH-A0B3-01A	57.464
TCGA-5L-AAT1-01A	56.8162
TCGA-A2-A04N-01A	63.3168
TCGA-D8-A13Y-01A	64.1583
TCGA-BH-A1EU-01A	71.1739
TCGA-EW-A1P5-01A	61.4054
TCGA-AR-A1AW-01A	57.3726
TCGA-E2-A15P-01A	65.7195
TCGA-3C-AALI-01A	56.898
TCGA-BH-A18P-11A	59.7051
TCGA-AC-A6NO-01A	59.9717
TCGA-A2-A04V-01A	55.9018
TCGA-C8-A8HP-01A	52.5757
TCGA-AR-A24P-01A	70.4601
TCGA-BH-A1FG-11B	62.4792
TCGA-C8-A130-01A	58.4974
TCGA-BH-A1FG-01A	61.0836
TCGA-A2-A0EW-01A	66.3016
TCGA-BH-A0B8-11A	57.176
TCGA-BH-A0E7-01A	70.4359
TCGA-D8-A1J9-01A	66.3666
TCGA-BH-A0DO-01B	64.2455
TCGA-BH-A0BJ-11A	67.9008
TCGA-A7-A3J0-01A	66.731
TCGA-A8-A08Z-01A	68.5041
TCGA-B6-A400-01A	52.5711
TCGA-BH-A18Q-01A	72.5431
TCGA-E2-A10E-01A	67.5556
TCGA-BH-A0HB-01A	53.8886
TCGA-A8-A097-01A	70.6264
TCGA-E9-A1R7-01A	68.5607
TCGA-E9-A1R7-11A	62.4765
TCGA-LD-A7W6-01A	62.7733
TCGA-OL-A5D8-01A	59.3115
TCGA-A8-A08S-01A	67.0795
TCGA-BH-A1FN-11A	65.0229
TCGA-A8-A09X-01A	57.4495
TCGA-BH-A1FN-01A	76.1074
TCGA-GM-A3NW-01A	65.1663
TCGA-A2-A4S0-01A	64.7782
TCGA-BH-A0BO-01A	69.1809
TCGA-A2-A1G6-01A	69.8328
TCGA-AN-A0FT-01A	49.8935
TCGA-D8-A1JB-01A	68.1628
TCGA-A2-A1G1-01A	69.618
TCGA-JL-A3YX-01A	62.0844
TCGA-BH-A0AV-01A	63.8198
TCGA-D8-A3Z5-01A	52.7901
TCGA-A8-A075-01A	60.167
TCGA-BH-A1FM-11B	66.7746
TCGA-D8-A141-01A	64.6982
TCGA-B6-A0I9-01A	67.4934
TCGA-BH-A18S-01A	65.3945
TCGA-AO-A0JM-01A	63.3379
TCGA-UU-A93S-01A	50.0873
TCGA-BH-A1EO-11A	57.4799
TCGA-WT-AB44-01A	45.3621
TCGA-BH-A8G0-01A	60.7421
TCGA-E9-A1RC-11A	55.6776
TCGA-D8-A13Z-01A	64.9129
TCGA-AR-A0TQ-01A	63.7397
TCGA-A2-A4RY-01A	61.0943
TCGA-AC-A3QP-01A	53.3216
TCGA-BH-A0B9-01A	63.7342
TCGA-A2-A0EN-01A	56.9906
TCGA-A2-A0YM-01A	63.6981
TCGA-A8-A06T-01A	64.5585
TCGA-E2-A1LI-01A	59.3902
TCGA-OL-A5RY-01A	57.6873
TCGA-D8-A1XR-01A	66.3036
TCGA-A2-A0YT-01A	70.6541
TCGA-LL-A442-01A	68.3764
TCGA-B6-A0WV-01A	70.4239
TCGA-D8-A1JJ-01A	73.024
TCGA-BH-A1FD-11B	63.6001
TCGA-A2-A0EP-01A	55.3543
TCGA-BH-A0BS-01A	69.2212
TCGA-E2-A155-01A	64.2196
TCGA-AR-A252-01A	64.5528
TCGA-A1-A0SN-01A	68.8779
TCGA-A8-A099-01A	68.3431
TCGA-AO-A03O-01A	67.0222
TCGA-OL-A66K-01A	57.7179
TCGA-B6-A0RM-01A	64.5875
TCGA-E2-A15L-01A	68.2829
TCGA-A7-A6VV-01A	60.1168
TCGA-BH-A0BZ-01A	60.3361
TCGA-BH-A1FE-06A	63.5917
TCGA-BH-A0BW-01A	73.1284
TCGA-BH-A0BW-11A	64.9224
TCGA-BH-A1EN-01A	62.2139
TCGA-E2-A15T-01A	72.4004
TCGA-A1-A0SH-01A	65.3381
TCGA-B6-A0IA-01A	57.5749
TCGA-A2-A3XX-01A	53.3591
TCGA-A2-A3XW-01A	41.4522
TCGA-A2-A0ET-01A	69.9782
TCGA-B6-A0WT-01A	67.7476
TCGA-EW-A1PC-01B	60.8376
TCGA-D8-A1Y3-01A	54.7811
TCGA-BH-A0HL-01A	67.6863
TCGA-AR-A255-01A	70.9379
TCGA-UL-AAZ6-01A	55.3701
TCGA-AR-A0U3-01A	69.3632
TCGA-BH-A1F8-01A	77.7969
TCGA-A2-A0EQ-01A	56.3998
TCGA-A7-A6VX-01A	57.8728
TCGA-A8-A09W-01A	63.0143
TCGA-BH-A0W7-01A	61.3702
TCGA-A8-A08P-01A	64.2736
TCGA-BH-A0BD-01A	63.5884
TCGA-E2-A1IN-01A	64.382
TCGA-EW-A1PH-01A	61.777
TCGA-AR-A2LN-01A	68.3918
TCGA-B6-A1KC-01B	63.5351
TCGA-BH-A0BQ-01A	60.3989
TCGA-BH-A0HN-01A	54.1556
TCGA-GM-A2DO-01A	56.229
TCGA-AO-A12A-01A	66.3685
TCGA-C8-A274-01A	59.5756
TCGA-BH-A0C0-01A	61.9411
TCGA-B6-A0IH-01A	63.3916
TCGA-E9-A1RI-01A	70.2301
TCGA-AR-A0U2-01A	75.1355
TCGA-BH-A0DP-01A	62.9788
TCGA-AR-A1AL-01A	71.1369
TCGA-BH-A0GZ-01A	51.9779
TCGA-XX-A89A-01A	56.1554
TCGA-A2-A0T2-01A	50.6168
TCGA-LL-A740-01A	59.6473
TCGA-AR-A24H-01A	76.109
TCGA-E2-A15S-01A	68.9924
TCGA-A8-A09V-01A	67.2936
TCGA-BH-A18G-01A	53.9637
TCGA-E2-A15I-11A	57.4018
TCGA-E2-A15I-01A	69.5889
TCGA-AC-A2BK-01A	68.0939
TCGA-A2-A0SY-01A	62.0251
TCGA-A8-A07U-01A	53.3377
TCGA-BH-A0BV-11A	68.3203
TCGA-C8-A26X-01A	47.3586
TCGA-A2-A0YI-01A	61.8361
TCGA-A2-A04X-01A	54.9034
TCGA-AO-A12C-01A	62.1413
TCGA-E2-A1IF-01A	54.6559
TCGA-A2-A0ER-01A	67.2558
TCGA-BH-A1EW-01A	73.5137
TCGA-GM-A2DI-01A	64.9463
TCGA-A7-A0CH-11A	54.7862
TCGA-A7-A0CH-01A	67.4548
TCGA-A2-A04Y-01A	54.0679
TCGA-LL-A441-01A	56.7905
TCGA-D8-A1XO-01A	70.9558
TCGA-BH-A1F2-11A	60.1236
TCGA-BH-A1F2-01A	71.13
TCGA-C8-A12W-01A	63.7689
TCGA-A7-A3IY-01A	63.1307
TCGA-BH-A18V-01A	70.6843
TCGA-BH-A0H3-01A	67.9194
TCGA-LL-A5YP-01A	57.9304
TCGA-BH-A42T-01A	56.2454
TCGA-AN-A0FS-01A	65.0382
TCGA-AN-A0AM-01A	66.6753
TCGA-A7-A26E-01B	67.7013
TCGA-B6-A0IQ-01A	53.1662
TCGA-BH-A0DX-01A	62.6884
TCGA-AC-A2FB-11A	61.2189
TCGA-AO-A0JB-01A	34.4773
TCGA-A8-A06P-01A	62.6281
TCGA-OL-A5RW-01A	51.0552
TCGA-B6-A0I8-01A	62.5097
TCGA-LL-A73Z-01A	53.7296
TCGA-BH-A1EY-01A	64.4876
TCGA-A2-A0YC-01A	65.9408
TCGA-BH-A0W4-01A	66.3892
TCGA-GM-A3XN-01A	54.9475
TCGA-A2-A0T6-01A	68.5728
TCGA-B6-A0WZ-01A	56.4315
TCGA-BH-AB28-01A	62.7265
TCGA-A8-A08F-01A	66.1417
TCGA-A1-A0SQ-01A	58.4582
TCGA-E2-A15E-01A	66.9981
TCGA-AO-A12E-01A	59.9976
TCGA-E2-A1LL-01A	62.2249
TCGA-A7-A13F-11A	59.2356
TCGA-E2-A15J-01A	63.1212
TCGA-E2-A1IE-01A	66.3151
TCGA-AC-A7VC-01A	54.7969
TCGA-EW-A1P3-01A	55.9107
TCGA-C8-A26Z-01A	67.2888
TCGA-EW-A3U0-01A	54.0454
TCGA-AC-A2QJ-01A	38.4645
TCGA-AR-A0TY-01A	65.05
TCGA-BH-A0HU-01A	55.2107
TCGA-BH-A0DG-11A	70.6181
TCGA-BH-A208-01A	60.0288
TCGA-A7-A26H-01A	68.8344
TCGA-D8-A27T-01A	63.3033
TCGA-OL-A5RX-01A	60.7204
TCGA-BH-A6R9-01A	59.5346
TCGA-BH-A1EO-01A	73.1997
TCGA-E2-A15M-01A	69.7526
TCGA-C8-A273-01A	62.4044
TCGA-A2-A1FV-01A	65.3018
TCGA-B6-A0RV-01A	64.9987
TCGA-D8-A1JT-01A	69.9327
TCGA-OK-A5Q2-01A	59.7517
TCGA-D8-A1X7-01A	71.8934
TCGA-E2-A570-01A	60.6927
TCGA-A8-A07O-01A	60.5445
TCGA-E2-A1LA-01A	54.9324
TCGA-A2-A0CS-01A	61.0613
TCGA-D8-A1Y0-01A	66.6752
TCGA-LL-A8F5-01A	48.6255
TCGA-E2-A10F-01A	66.6156
TCGA-A2-A0YK-01A	64.5896
TCGA-BH-A0HI-01A	63.6913
TCGA-A7-A2KD-01A	67.9054
TCGA-PL-A8LZ-01A	62.2214
TCGA-MS-A51U-01A	63.4671
TCGA-BH-A0AY-01A	51.7092
TCGA-E2-A1LS-01A	49.5943
TCGA-C8-A3M7-01A	62.5372
TCGA-A2-A0T0-01A	64.0655
TCGA-AR-A1AP-01A	65.6089
TCGA-AC-A3QQ-01B	43.842
TCGA-E9-A1RB-01A	67.1181
TCGA-AN-A0G0-01A	60.7288
TCGA-AN-A0AJ-01A	67.2588
TCGA-E2-A15R-01A	68.953
TCGA-BH-A0DV-01A	60.6344
TCGA-D8-A1X9-01A	66.8191
TCGA-AR-A2LH-01A	58.0245
TCGA-BH-A0E1-11A	63.961
TCGA-OL-A6VO-01A	59.5358
TCGA-GM-A4E0-01A	49.2153
TCGA-BH-A1EV-11A	70.1337
TCGA-BH-A1EV-01A	68.9027
TCGA-A2-A4S3-01A	55.3711
TCGA-AO-A1KR-01A	42.686
TCGA-AR-A2LQ-01A	61.2252
TCGA-A8-A08A-01A	60.7853
TCGA-D8-A4Z1-01A	64.9279
TCGA-A2-A1FZ-01A	65.8181
TCGA-E2-A10B-01A	66.7196
TCGA-AC-A6IW-01A	57.985
TCGA-A7-A13E-01A	61.5265
TCGA-A7-A13E-11A	59.3675
TCGA-A7-A13E-01B	69.3531
TCGA-A8-A07P-01A	67.4345
TCGA-B6-A0RI-01A	62.3354
TCGA-BH-A0HP-01A	61.1588
TCGA-E2-A56Z-01A	61.3098
TCGA-BH-A1F5-01A	73.9827
TCGA-BH-A0DZ-01A	63.0162
TCGA-AQ-A1H3-01A	68.8165
TCGA-A8-A079-01A	54.4304
TCGA-EW-A1PF-01A	60.9534
TCGA-A2-A0D0-01A	52.4307
TCGA-BH-A0BC-01A	60.965
TCGA-BH-A42U-01A	51.7152
TCGA-AN-A0FV-01A	65.9044
TCGA-BH-A0BA-01A	64.3203
TCGA-BH-A0BA-11A	64.3853
TCGA-BH-A1ET-01A	69.115
TCGA-E2-A14Q-01A	63.6528
TCGA-AR-A24U-01A	64.1971
TCGA-BH-A0HK-11A	62.9544
TCGA-AR-A24N-01A	65.978
TCGA-BH-A0H5-11A	67.2847
TCGA-E9-A1RG-01A	49.6787
TCGA-B6-A0X4-01A	65.0283
TCGA-BH-A0HX-01A	68.4721
TCGA-AO-A126-01A	53.3852
TCGA-D8-A27V-01A	67.9482
TCGA-AN-A04A-01A	63.7445
TCGA-E9-A1R3-01A	70.5284
TCGA-AN-A0XV-01A	62.4279
TCGA-AR-A24V-01A	68.2134
TCGA-WT-AB41-01A	45.9843
TCGA-Z7-A8R6-01A	58.4328
TCGA-D8-A1JU-01A	69.1711
TCGA-A8-A07B-01A	63.7461
TCGA-AN-A03X-01A	58.2107
TCGA-AO-A124-01A	67.2374
TCGA-A2-A0T4-01A	60.8831
TCGA-A7-A4SC-01A	63.6872
TCGA-S3-A6ZH-01A	61.1606
TCGA-E2-A156-01A	73.6556
TCGA-BH-A0DK-01A	49.7345
TCGA-EW-A1J1-01A	68.8107
TCGA-D8-A1JH-01A	67.9537
TCGA-E2-A1L9-01A	64.8877
TCGA-BH-A8FY-01A	51.3599
TCGA-A8-A08O-01A	68.2984
TCGA-C8-A275-01A	68.2837
TCGA-S3-AA0Z-01A	63.0379
TCGA-AR-A2LR-01A	75.2327
TCGA-AQ-A0Y5-01A	70.7742
TCGA-AR-A0TU-01A	64.1502
TCGA-A8-A09E-01A	65.1705
TCGA-EW-A1OZ-01A	55.1439
TCGA-E2-A1B6-01A	59.8095
TCGA-LL-A6FQ-01A	48.3472
TCGA-BH-A0C7-01B	70.0232
TCGA-LL-A50Y-01A	54.2262
TCGA-B6-A0RS-01A	58.3687
TCGA-B6-A3ZX-01A	56.6866
TCGA-AC-A5XU-01A	65.1911
TCGA-AN-A0XS-01A	63.3782
TCGA-D8-A1XK-01A	65.9836
TCGA-E9-A1RB-11A	63.2318
TCGA-AO-A0J7-01A	68.6346
TCGA-E9-A3X8-01A	43.5401
TCGA-A8-A09N-01A	65.7426
TCGA-BH-A0AU-11A	66.1888
TCGA-OL-A66J-01A	59.1054
TCGA-AR-A1AU-01A	63.7689
TCGA-D8-A73U-01A	55.3109
TCGA-OL-A66I-01A	57.5008
TCGA-AO-A0JE-01A	58.4385
TCGA-A8-A092-01A	67.8959
TCGA-AR-A254-01A	66.9303
TCGA-A8-A09B-01A	57.9184
TCGA-D8-A1XQ-01A	67.7938
TCGA-LD-A74U-01A	58.1977
TCGA-AO-A0J3-01A	63.6395
TCGA-HN-A2OB-01A	60.2025
TCGA-AR-A1AO-01A	60.1173
TCGA-BH-A0BR-01A	60.6181
TCGA-A8-A09M-01A	60.5687
TCGA-E9-A1RD-01A	67.1482
TCGA-E9-A1RD-11A	59.7154
TCGA-A8-A0A1-01A	66.981
TCGA-BH-A1FC-11A	64.626
TCGA-OL-A66P-01A	34.5112
TCGA-E9-A249-01A	65.161
TCGA-AN-A0XL-01A	62.6781
TCGA-BH-A0DZ-11A	58.7906
TCGA-B6-A40C-01A	54.3157
TCGA-A2-A4S1-01A	51.555
TCGA-AN-A041-01A	64.8923
TCGA-A2-A3XZ-01A	56.3675
TCGA-E9-A295-01A	59.544
TCGA-C8-A132-01A	65.3849
TCGA-B6-A0I2-01A	48.9785
TCGA-A2-A0CW-01A	62.1422
TCGA-E9-A1RA-01A	60.8943
TCGA-AN-A049-01A	66.3375
TCGA-A1-A0SF-01A	58.7223
TCGA-AC-A3W5-01A	54.7667
TCGA-S3-AA17-01A	51.5044
TCGA-BH-A1ET-11B	68.7436
TCGA-5T-A9QA-01A	57.3263
TCGA-E9-A227-01A	59.8227
TCGA-E2-A3DX-01A	62.8138
TCGA-BH-A0HK-01A	52.617
TCGA-PE-A5DE-01A	58.5072
TCGA-BH-A0RX-01A	55.339
TCGA-A7-A0DC-01A	54.1818
TCGA-A2-A04U-01A	59.2323
TCGA-BH-A18J-01A	61.7715
TCGA-AC-A8OQ-01A	50.3408
TCGA-BH-A0DH-01A	58.3201
TCGA-E9-A2JT-01A	62.77
TCGA-A2-A04P-01A	45.0889
TCGA-AN-A0XR-01A	64.0788
TCGA-A7-A26I-01B	49.7509
TCGA-A8-A08X-01A	46.2632
TCGA-E9-A5FK-01A	49.0507
TCGA-BH-A203-01A	65.2611
TCGA-OL-A66N-01A	47.4135
TCGA-AO-A0J4-01A	63.2728
TCGA-LL-A5YM-01A	44.5377
TCGA-LL-A73Y-01A	66.525
TCGA-GM-A2DD-01A	49.2869
TCGA-AR-A0TP-01A	67.9306
TCGA-E2-A107-01A	57.5704
TCGA-BH-A18R-01A	69.7285
TCGA-A7-A0DB-11A	56.8399
TCGA-AO-A12B-01A	62.693
TCGA-A2-A3XS-01A	56.2477
TCGA-AN-A0FW-01A	64.1872
TCGA-E2-A14T-01A	67.661
TCGA-A7-A3J1-01A	63.0624
TCGA-S3-AA14-01A	57.7326
TCGA-BH-A0AY-11A	63.0242
TCGA-E2-A1LS-11A	53.123
TCGA-D8-A1XM-01A	68.8906
TCGA-EW-A6SC-01A	60.6227
TCGA-AR-A1AK-01A	63.4388
TCGA-A2-A0CU-01A	63.5559
TCGA-BH-A0AU-01A	65.6675
TCGA-BH-A0DV-11A	68.2331
TCGA-C8-A135-01A	59.7827
TCGA-A8-A09D-01A	64.266
TCGA-B6-A0IG-01A	58.289
TCGA-D8-A1Y1-01A	63.0578
TCGA-A2-A0T5-01A	62.5416
TCGA-LD-A66U-01A	49.2676
TCGA-A2-A0CT-01A	68.135
TCGA-D8-A27L-01A	67.3164
TCGA-BH-A0E1-01A	62.3045
TCGA-E2-A14X-01A	59.4552
TCGA-AO-A1KP-01A	67.9619
TCGA-EW-A1OX-01A	63.7874
TCGA-AR-A1AY-01A	68.1196
TCGA-AR-A0TV-01A	62.4087
TCGA-D8-A1J8-01A	74.2238
TCGA-EW-A1IY-01A	72.0228
TCGA-E9-A1RH-01A	65.0597
TCGA-E9-A1RH-11A	56.0847
TCGA-E2-A573-01A	53.7439
TCGA-BH-A1FC-01A	52.4836
TCGA-OL-A5RU-01A	56.1094
TCGA-AR-A1AI-01A	55.7324
TCGA-C8-A12Z-01A	66.6699
TCGA-B6-A2IU-01A	60.0892
TCGA-LL-A5YO-01A	49.924
TCGA-AR-A1AQ-01A	55.2781
TCGA-A7-A6VW-01A	47.8686
TCGA-AC-A3TN-01A	52.7901
TCGA-EW-A1P0-01A	67.4382
TCGA-A2-A0SW-01A	48.9789
TCGA-E9-A3HO-01A	48.1619
TCGA-A8-A09C-01A	60.6192
TCGA-AQ-A04J-01A	60.9866
TCGA-XX-A899-01A	62.4548
TCGA-BH-A1FR-11B	64.3445
TCGA-BH-A1FR-01A	67.0966
TCGA-BH-A0DS-01A	57.5462
TCGA-BH-A18F-01A	65.4223
TCGA-D8-A147-01A	65.7151
TCGA-A2-A0EU-01A	71.1594
TCGA-AC-A3EH-01A	56.5873
TCGA-E2-A14O-01A	52.8633
TCGA-A2-A0CP-01A	54.234
TCGA-E9-A245-01A	60.3788
TCGA-BH-A0HO-01A	63.4376
TCGA-A2-A0D3-01A	66.8432
TCGA-E9-A2JS-01A	64.583
TCGA-A8-A07E-01A	67.5587
TCGA-B6-A40B-01A	52.7335
TCGA-BH-A0E2-01A	73.8214
TCGA-E2-A150-01A	63.3232
TCGA-AO-A125-01A	54.9073
TCGA-A8-A0A6-01A	66.2811
TCGA-A7-A13H-01A	58.9686
TCGA-A8-A07J-01A	65.3502
TCGA-A2-A0EM-01A	67.2071
TCGA-AO-A12D-01A	59.8183
TCGA-D8-A73X-01A	60.8792
TCGA-A7-A0DC-01B	58.7085
TCGA-A7-A425-01A	51.2387
TCGA-AO-A0JA-01A	65.6463
TCGA-A2-A0YF-01A	68.0639
TCGA-BH-A0W3-01A	66.9894
TCGA-OL-A66L-01A	46.9266
TCGA-D8-A142-01A	57.5326
TCGA-AR-A2LO-01A	64.178
TCGA-A8-A0AD-01A	68.2395
TCGA-E2-A1AZ-01A	67.1574
TCGA-A2-A25A-01A	65.0401
TCGA-BH-A18M-11A	65.6503
TCGA-E2-A1IH-01A	65.2639
TCGA-D8-A73W-01A	62.1185
TCGA-B6-A0WW-01A	62.6179
TCGA-AC-A2FE-01A	59.8553
TCGA-BH-A0EB-01A	63.5331
TCGA-E2-A15F-01A	72.2791
TCGA-A7-A56D-01A	40.6691
TCGA-AN-A0AR-01A	50.4991
TCGA-AR-A1AT-01A	62.2803
TCGA-AO-A0JI-01A	67.3313
TCGA-E9-A3Q9-01A	51.5053
TCGA-E9-A5FL-01A	49.0007
TCGA-A2-A1G4-01A	65.1066
TCGA-E2-A106-01A	63.4106
TCGA-A8-A06R-01A	58.5461
TCGA-E9-A3QA-01A	52.9874
TCGA-GM-A2DA-01A	48.8812
TCGA-A2-A0YG-01A	66.6821
TCGA-EW-A1IZ-01A	56.3696
TCGA-AN-A0XN-01A	63.5004
TCGA-AR-A0TX-01A	61.8168
TCGA-E2-A1L8-01A	60.6006
TCGA-A2-A4RX-01A	66.9089
TCGA-LL-A5YN-01A	50.1297
TCGA-E2-A2P6-01A	53.7373
TCGA-C8-A26W-01A	62.7612
TCGA-A8-A086-01A	65.4165
TCGA-S3-A6ZF-01A	65.5653
TCGA-BH-A0B6-01A	57.37
TCGA-AC-A8OR-01A	60.1835
TCGA-S3-AA15-01A	42.2036
TCGA-AQ-A04H-01B	63.3969
TCGA-PL-A8LX-01A	59.0076
TCGA-BH-A0HY-01A	59.6404
TCGA-A2-A0YE-01A	64.4742
TCGA-BH-A0BC-11A	61.1971
TCGA-C8-A1HM-01A	66.8495
TCGA-A7-A4SD-01A	56.2286
TCGA-AN-A04D-01A	62.7282
TCGA-AO-A03R-01A	46.9359
TCGA-EW-A1PA-01A	58.6622
TCGA-AN-A0FK-01A	63.3684
TCGA-E2-A154-01A	68.1726
TCGA-AR-A2LK-01A	70.8299
TCGA-BH-A0H5-01A	59.5822
TCGA-A8-A07L-01A	67.7431
TCGA-EW-A1J6-01A	51.1546
TCGA-B6-A0X7-01A	63.5823
TCGA-BH-A0DH-11A	51.5484
TCGA-E2-A14P-01A	62.1923
TCGA-AC-A3YJ-01A	55.1365
TCGA-D8-A27M-01A	67.1409
TCGA-AR-A5QP-01A	62.4006
TCGA-AO-A12F-01A	59.485
TCGA-EW-A1OV-01A	51.7838
TCGA-BH-A0H6-01A	65.7379
TCGA-D8-A1XJ-01A	70.719
TCGA-A8-A09A-01A	66.5782
TCGA-A2-A1FX-01A	70.7221
TCGA-A2-A0YL-01A	65.3962
TCGA-A2-A04T-01A	64.0722
TCGA-EW-A1PE-01A	63.5265
TCGA-E2-A1IL-01A	65.5569
TCGA-PE-A5DD-01A	48.7809
TCGA-BH-A203-11A	66.3319
TCGA-D8-A1JL-01A	64.2827
TCGA-BH-A18M-01A	67.0837
TCGA-AO-A0JF-01A	68.4072
TCGA-A7-A0DB-01A	58.1101
TCGA-E2-A15O-01A	61.0038
TCGA-GM-A5PX-01A	58.3244
TCGA-E2-A152-01A	60.9377
TCGA-A7-A13D-01A	60.199
TCGA-A7-A13D-01B	67.8125
TCGA-B6-A401-01A	51.5956
TCGA-D8-A1X8-01A	69.8079
TCGA-AC-A23C-01A	67.4073
TCGA-5L-AAT0-01A	58.6852
TCGA-BH-A202-01A	69.5737
TCGA-D8-A1XW-01A	70.7758
TCGA-EW-A2FR-01A	62.9348
TCGA-A8-A07C-01A	71.5451
TCGA-EW-A1PB-01A	60.2679
TCGA-AC-A2FM-01A	71.0409
TCGA-AC-A2FM-11B	53.4559
TCGA-E2-A105-01A	65.9059
TCGA-AR-A1AX-01A	66.8608
TCGA-EW-A1OW-01A	65.1581
TCGA-AC-A2FO-01A	64.562
TCGA-BH-A0HQ-01A	62.3403
TCGA-A2-A04R-01A	65.5445
TCGA-BH-A1FJ-11B	73.6747
TCGA-AR-A1AM-01A	63.2453
TCGA-E2-A1LG-01A	69.251
TCGA-EW-A2FV-01A	63.8052
TCGA-E2-A576-01A	47.7414
TCGA-A2-A0CM-01A	57.8546
TCGA-AC-A3OD-01B	45.7228
TCGA-D8-A1X5-01A	64.2673
TCGA-AR-A1AR-01A	67.0006
TCGA-C8-A3M8-01A	54.8115
TCGA-AO-A1KO-01A	63.315
TCGA-AN-A0FN-01A	60.9916
TCGA-B6-A0RH-01A	57.6408
TCGA-AO-A03P-01A	59.7798
TCGA-BH-A1FU-01A	64.9929
TCGA-BH-A1FU-11A	67.0379
TCGA-A1-A0SE-01A	64.7019
TCGA-BH-A0C1-01B	65.9901
TCGA-OL-A5D6-01A	53.8433
TCGA-D8-A27P-01A	68.9854
TCGA-AR-A0TR-01A	70.2719
TCGA-AC-A2QI-01A	64.1539
TCGA-BH-A0AW-01A	55.3604
TCGA-AQ-A1H2-01A	61.9874
TCGA-BH-A0EE-01A	55.7637
TCGA-A7-A6VY-01A	53.1609
TCGA-E9-A1RF-11A	58.6461
TCGA-AO-A129-01A	56.7376
TCGA-EW-A1P1-01A	63.4884
TCGA-AR-A0TZ-01A	69.4836
TCGA-E2-A158-01A	65.116
TCGA-GM-A2DL-01A	54.6796
TCGA-E2-A109-01A	68.0718
TCGA-C8-A27B-01A	60.3179
TCGA-E2-A2P5-01A	53.9631
TCGA-A7-A0DB-01C	68.9028
TCGA-A7-A0DC-11A	64.3164
TCGA-D8-A140-01A	65.2244
TCGA-AR-A5QQ-01A	53.9856
TCGA-OL-A5DA-01A	61.7282
TCGA-E9-A1R6-01A	65.5389
TCGA-BH-A18J-11A	63.8016
TCGA-LQ-A4E4-01A	59.7521
TCGA-C8-A27A-01A	69.9132
TCGA-AR-A24X-01A	69.0252
TCGA-BH-A201-01A	67.7965
TCGA-D8-A145-01A	63.0401
TCGA-C8-A26V-01A	62.7239
TCGA-B6-A1KF-01A	60.3423
TCGA-BH-A1FJ-01A	65.7917
TCGA-BH-A18R-11A	64.6136
TCGA-BH-A0BP-01A	61.1841
TCGA-BH-A0DK-11A	65.038
TCGA-AN-A03Y-01A	61.9018
TCGA-EW-A1P6-01A	62.6239
TCGA-AC-A5EH-01A	61.4338
TCGA-A1-A0SD-01A	62.3285
TCGA-A2-A0SU-01A	68.6607
TCGA-B6-A0RQ-01A	63.8193
TCGA-E9-A1RF-01A	63.284
TCGA-A2-A0CX-01A	58.7404
TCGA-E2-A158-11A	59.5124
TCGA-A2-A25F-01A	64.4044
TCGA-AC-A23G-01A	59.0221
TCGA-E2-A15D-01A	66.3991
TCGA-OL-A5D7-01A	49.2161
TCGA-E2-A1L7-11A	64.2397
TCGA-E2-A1L7-01A	66.2242
TCGA-AR-A0U0-01A	56.5866
TCGA-BH-A28O-01A	61.0965
TCGA-A2-A0D4-01A	58.0729
TCGA-E9-A1R4-01A	68.1347
TCGA-D8-A143-01A	60.3866
TCGA-A2-A0SV-01A	61.1356
TCGA-AN-A0XW-01A	64.286
TCGA-D8-A1XV-01A	60.2155
TCGA-A2-A4RW-01A	57.9687
TCGA-A7-A0CD-01A	65.9253
TCGA-E2-A1IG-11A	61.2706
TCGA-D8-A1XB-01A	69.735
TCGA-C8-A134-01A	65.6968
TCGA-BH-A0BS-11A	65.5486
TCGA-AR-A2LE-01A	57.5798
TCGA-A2-A0CO-01A	54.3937
TCGA-AN-A0AK-01A	66.4791
TCGA-A7-A0DA-01A	65.5661
TCGA-E2-A572-01A	48.504
TCGA-A2-A259-01A	73.0523
TCGA-BH-A28Q-01A	64.3963
TCGA-E2-A1IO-01A	65.8724
TCGA-AQ-A7U7-01A	58.5301
TCGA-AN-A0FD-01A	60.7631
TCGA-A8-A07G-01A	67.3552
TCGA-AO-A0JL-01A	43.5722
TCGA-B6-A0IM-01A	65.0217
TCGA-B6-A0IP-01A	60.5375
TCGA-GM-A2DF-01A	44.6802
TCGA-A2-A25B-01A	69.2309
TCGA-BH-A0B0-01A	58.9801
TCGA-AO-A0JD-01A	66.5937
TCGA-AN-A0FL-01A	50.348
TCGA-E2-A14V-01A	69.1223
TCGA-AN-A0FF-01A	61.7632
TCGA-C8-A138-01A	51.6859
TCGA-E2-A14R-01A	52.5838
TCGA-AC-A2BM-01A	68.6996
TCGA-A1-A0SP-01A	62.4632
TCGA-A2-A0CQ-01A	55.2747
TCGA-A8-A08J-01A	66.7804
TCGA-BH-A6R8-01A	53.165
TCGA-A8-A0AB-01A	72.1072
TCGA-BH-A0H9-11A	50.6331
TCGA-AC-A3W7-01A	59.1306
TCGA-B6-A0IE-01A	50.2656
TCGA-A8-A07I-01A	66.7015
TCGA-BH-A0BQ-11A	66.1998
TCGA-LD-A9QF-01A	53.0503
TCGA-BH-A18T-01A	65.7248
TCGA-A7-A26G-01A	67.7227
TCGA-BH-A0H7-01A	63.1248
TCGA-D8-A1XG-01A	70.3937
TCGA-BH-A0E0-11A	54.4864
TCGA-E2-A14U-01A	60.5604
TCGA-BH-A0E0-01A	52.5451
TCGA-S3-AA10-01A	62.1993
TCGA-BH-A0B7-01A	62.036
TCGA-A8-A076-01A	65.0042
TCGA-B6-A0RN-01A	64.9206
TCGA-E9-A244-01A	64.8992
TCGA-E2-A1LK-01A	55.2129
TCGA-LL-A5YL-01A	54.368
TCGA-A8-A06Y-01A	62.6948
TCGA-BH-A0AZ-01A	60.1514
TCGA-B6-A0X0-01A	61.1521
TCGA-EW-A1P4-01A	62.4217
TCGA-BH-A0BG-01A	67.1538
TCGA-D8-A1JD-01A	67.5072
TCGA-BH-A18K-01A	59.1501
TCGA-D8-A27F-01A	70.2129
TCGA-A8-A09I-01A	63.5302
TCGA-A2-A0ST-01A	55.7211
TCGA-BH-A1FH-11B	65.8609
TCGA-A7-A0D9-01A	67.9201
TCGA-B6-A0IN-01A	44.8842
TCGA-E2-A15K-01A	62.1294
TCGA-E2-A15K-06A	62.8806
TCGA-E2-A14Y-01A	65.6451
TCGA-LD-A7W5-01A	57.0815
TCGA-B6-A0I5-01A	46.5474
TCGA-A2-A3XV-01A	44.989
TCGA-A2-A0SX-01A	65.5183
TCGA-EW-A1OY-01A	59.8699
TCGA-AN-A0FJ-01A	73.4194
TCGA-AR-A24Z-01A	68.874
TCGA-D8-A1XT-01A	67.033
TCGA-B6-A0RL-01A	61.0685
TCGA-BH-A18P-01A	67.1843
TCGA-E2-A15H-01A	61.8417
TCGA-AC-A7VB-01A	63.6978
TCGA-AO-A0J2-01A	59.0397
TCGA-BH-A0B8-01A	62.8202
TCGA-D8-A27N-01A	59.9356
TCGA-AC-A8OS-01A	56.8783
TCGA-BH-A0DO-11A	67.0846
TCGA-E2-A14Z-01A	61.0937
TCGA-E2-A1BC-11A	51.7247
TCGA-AR-A256-01A	67.9326
TCGA-E2-A1BC-01A	70.8386
TCGA-A7-A426-01A	56.4615
TCGA-A8-A08B-01A	69.0926
TCGA-E2-A15C-01A	64.9496
TCGA-AC-A5XS-01A	56.8179
TCGA-OL-A6VR-01A	62.5307
TCGA-BH-A18Q-11A	68.7582
TCGA-AR-A24R-01A	68.2179
TCGA-BH-A0DG-01A	59.9939
TCGA-EW-A1PG-01A	66.8573
TCGA-E2-A1B4-01A	60.2457
TCGA-D8-A27H-01A	66.2844
TCGA-E2-A1BD-01A	59.1936
TCGA-AO-A03T-01A	41.3167
TCGA-B6-A1KN-01A	69.7382
TCGA-A7-A5ZV-01A	58.1671
TCGA-BH-A2L8-01A	60.5546
TCGA-A2-A0YH-01A	64.3847
TCGA-D8-A1JI-01A	67.1463
TCGA-AR-A1AH-01A	66.4849
TCGA-BH-A0HW-01A	71.4475
TCGA-EW-A1J3-01A	64.343
TCGA-A7-A5ZX-01A	62.9446
TCGA-EW-A423-01A	52.6722
TCGA-A2-A25E-01A	70.4658
TCGA-E2-A153-01A	59.7972
TCGA-OL-A66H-01A	59.0805
TCGA-AQ-A04L-01B	55.7527
TCGA-BH-A0WA-01A	68.2633
TCGA-BH-A1EX-01A	68.1064
TCGA-A8-A08C-01A	67.1801
TCGA-BH-A0C3-11A	61.6151
TCGA-BH-A0DE-01A	59.5463
TCGA-AN-A0AS-01A	63.844
TCGA-BH-A0GY-01A	65.6437
TCGA-AR-A1AN-01A	71.3438
TCGA-BH-A18S-11A	62.2912
TCGA-OL-A5RZ-01A	50.3183
TCGA-E2-A15M-11A	62.9646
TCGA-E9-A1RC-01A	69.7267
TCGA-GM-A2DN-01A	57.3026
TCGA-B6-A0I1-01A	55.3211
TCGA-EW-A1IW-01A	66.3367
TCGA-BH-A42V-01A	59.1929
TCGA-AR-A251-01A	69.448
TCGA-A1-A0SM-01A	62.5009
TCGA-BH-A0B4-01A	58.3302
TCGA-AR-A1AV-01A	69.327
TCGA-BH-A0DD-11A	56.6196
TCGA-D8-A1XS-01A	72.6253
TCGA-AQ-A54O-01A	49.1224
TCGA-EW-A6SA-01A	66.382
TCGA-A8-A085-01A	60.849
TCGA-EW-A1PD-01A	68.741
TCGA-E2-A14W-01A	71.8455
TCGA-AO-A1KQ-01A	56.89
TCGA-AC-A62V-01A	52.3551
TCGA-BH-A0DD-01A	64.8279

## Sheet: CRC
	risk
TCGA-AA-3818-01A	113.167			coef	exp(coef)	se(coef)	z	Pr(>|z|)
TCGA-AA-3660-01A	101.457		DIAPH2	-0.6666	0.513953	0.315653	-2.10872	0.0349686
TCGA-G4-6307-01A	102.208		TNFRSF9	-0.654754	0.51957	0.262747	-2.49196	0.0127041
TCGA-D5-5538-01A	109.479		SH3BGRL3	0.735366	2.08624	0.249628	2.94584	0.00322074
TCGA-A6-2676-01A	109.285		RPS4Y1	0.138604	1.14867	0.0430117	3.22248	0.00127086
TCGA-A6-2680-01A	104.406		SLC11A2	0.771103	2.16215	0.232828	3.3119	0.000926637
TCGA-CM-5341-01A	101.896		RPS4X	1.2101	3.35384	0.33203	3.64457	0.00026784
TCGA-F4-6807-01A	101.133		NDUFA11	0.987727	2.68512	0.246698	4.00379	6.23e-05
TCGA-AZ-4616-01A	101.524		SLC43A3	0.56522	1.75984	0.141479	3.99508	6.47e-05
TCGA-AY-A71X-01A	99.6042		RER1	-1.50692	0.221592	0.368631	-4.08787	4.35e-05
TCGA-CM-6680-01A	101.645		ACTG1	-1.57693	0.206608	0.376349	-4.19008	2.79e-05
TCGA-CK-4950-01A	95.7817		FAM3C	0.991118	2.69424	0.232607	4.26092	2.04e-05
TCGA-A6-2678-01A	112.844
TCGA-F4-6809-01A	97.1867
TCGA-5M-AAT6-01A	108.246
TCGA-3L-AA1B-01A	101.291
TCGA-AA-A01D-01A	104.859
TCGA-CM-5344-01A	94.3205
TCGA-DM-A0XF-01A	100.312
TCGA-QG-A5YX-01A	96.2294
TCGA-G4-6588-01A	103.409
TCGA-D5-6920-01A	95.2202
TCGA-A6-6654-01A	102.485
TCGA-CK-4952-01A	100.082
TCGA-D5-6534-01A	103.08
TCGA-CM-6170-01A	102.169
TCGA-AA-A01X-01A	102.191
TCGA-A6-2681-01A	111.782
TCGA-CM-5349-01A	100.14
TCGA-AA-3848-01A	101.487
TCGA-G4-6314-01A	102.548
TCGA-CM-6162-01A	101.396
TCGA-CM-6164-01A	102.58
TCGA-A6-5665-01A	103.863
TCGA-A6-5665-01B	91.8414
TCGA-AA-A01S-01A	98.4743
TCGA-QL-A97D-01A	96.4038
TCGA-G4-6317-02A	97.0248
TCGA-G4-6317-01A	102.32
TCGA-QG-A5YW-01A	99.1599
TCGA-G4-6304-01A	101.166
TCGA-A6-3807-01A	101.939
TCGA-AA-3854-01A	102.089
TCGA-CK-4947-01B	98.2193
TCGA-AA-3966-01A	105.374
TCGA-CM-5868-01A	100.509
TCGA-AZ-4614-01A	109.46
TCGA-AA-3555-01A	108.529
TCGA-AA-3949-01A	107.32
TCGA-A6-2672-01B	90.8745
TCGA-A6-2672-01A	106.672
TCGA-SS-A7HO-01A	98.4762
TCGA-CM-4750-01A	105.079
TCGA-G4-6625-01A	99.2267
TCGA-A6-4107-01A	101.713
TCGA-A6-2686-01A	107.199
TCGA-CM-6171-01A	97.2119
TCGA-AA-3496-01A	97.1833
TCGA-A6-A566-01A	105.412
TCGA-CA-5254-01A	103.814
TCGA-AZ-6608-01A	99.2495
TCGA-AU-6004-01A	100.368
TCGA-AA-3950-01A	109.198
TCGA-AA-3710-01A	110.169
TCGA-AA-3947-01A	99.0965
TCGA-AA-A02W-01A	105.909
TCGA-A6-5661-01A	103.919
TCGA-A6-5661-01B	68.4151
TCGA-A6-2684-01A	91.3355
TCGA-A6-2684-01C	89.691
TCGA-CK-4951-01A	107.929
TCGA-CK-6751-01A	96.7798
TCGA-AA-3846-01A	96.3496
TCGA-F4-6855-01A	103.295
TCGA-AA-A01T-01A	100.248
TCGA-AU-3779-01A	99.2715
TCGA-CM-6166-01A	102.823
TCGA-CM-6168-01A	102.178
TCGA-AZ-4308-01A	103.069
TCGA-G4-6309-01A	102.28
TCGA-DM-A280-01A	103.423
TCGA-QG-A5YV-01A	101.85
TCGA-CK-5913-01A	105.326
TCGA-AA-3877-01A	104.593
TCGA-AA-A02J-01A	105.79
TCGA-F4-6854-01A	103.264
TCGA-NH-A6GC-01A	90.4429
TCGA-A6-6651-01A	99.2921
TCGA-A6-2679-01A	95.9324
TCGA-AY-5543-01A	97.0044
TCGA-DM-A1D0-01A	93.24
TCGA-AZ-4313-01A	110.835
TCGA-G4-6303-01A	102.328
TCGA-AM-5820-01A	101.253
TCGA-G4-6293-01A	99.4141
TCGA-D5-6898-01A	102.626
TCGA-A6-5667-01A	101.238
TCGA-AY-4071-01A	100.742
TCGA-CM-6161-01A	102.961
TCGA-AA-A02E-01A	107.024
TCGA-AY-6386-01A	101.445
TCGA-CK-5916-01A	103.734
TCGA-CM-6172-01A	98.7332
TCGA-NH-A50T-01A	97.9017
TCGA-F4-6808-01A	99.7073
TCGA-AA-A01Q-01A	90.9911
TCGA-AA-3844-01A	102.575
TCGA-CK-4948-01B	102.67
TCGA-AM-5821-01A	105.155
TCGA-G4-6297-01A	100.714
TCGA-NH-A8F7-01A	97.3164
TCGA-NH-A8F7-06A	91.8987
TCGA-D5-6929-01A	102.014
TCGA-CA-5796-01A	98.3229
TCGA-AA-A02H-01A	104.023
TCGA-AY-4070-01A	97.3918
TCGA-A6-6650-01A	103.952
TCGA-A6-6650-01B	96.8153
TCGA-CK-6747-01A	98.7824
TCGA-G4-6586-01A	102.357
TCGA-DM-A0X9-01A	97.562
TCGA-AA-A02R-01A	106.451
TCGA-WS-AB45-01A	101.411
TCGA-AA-3941-01A	100.22
TCGA-DM-A28E-01A	98.3674
TCGA-A6-3809-01B	79.2129
TCGA-A6-3809-01A	109.112
TCGA-CK-6748-01A	97.3764
TCGA-CM-5861-01A	106.889
TCGA-DM-A285-01A	102.703
TCGA-D5-6538-01A	97.1967
TCGA-D5-6535-01A	105.372
TCGA-4T-AA8H-01A	93.8276
TCGA-AA-A01K-01A	107.572
TCGA-CM-6677-01A	100.337
TCGA-AZ-6598-01A	96.6071
TCGA-AY-A69D-01A	98.8589
TCGA-AA-A017-01A	102.145
TCGA-AZ-5407-01A	100.408
TCGA-F4-6806-01A	100.609
TCGA-AD-6548-01A	102.539
TCGA-AA-3518-01A	102.734
TCGA-A6-6142-01A	101.427
TCGA-AA-A00R-01A	103.231
TCGA-CM-5863-01A	100.117
TCGA-CM-6167-01A	100.743
TCGA-D5-7000-01A	105.453
TCGA-CM-6678-01A	102.951
TCGA-AA-3811-01A	106.424
TCGA-AY-A54L-01A	97.6517
TCGA-A6-2677-01B	90.388
TCGA-A6-2677-01A	103.665
TCGA-AA-A02F-01A	97.9485
TCGA-A6-A565-01A	95.8586
TCGA-G4-6295-01A	97.5374
TCGA-NH-A6GB-01A	98.5209
TCGA-DM-A1D9-01A	97.4183
TCGA-A6-2685-01A	105.07
TCGA-DM-A282-01A	96.0561
TCGA-F4-6805-01A	100.643
TCGA-G4-6321-01A	90.4427
TCGA-DM-A1DA-01A	104.837
TCGA-A6-2683-01A	95.988
TCGA-A6-5664-01A	108.721
TCGA-D5-6530-01A	108.65
TCGA-DM-A28G-01A	103.34
TCGA-AA-3842-01A	113.702
TCGA-CA-5255-01A	110.765
TCGA-A6-6781-01A	96.9652
TCGA-A6-6781-01B	98.4979
TCGA-AY-A8YK-01A	108.752
TCGA-DM-A28K-01A	104.916
TCGA-A6-6652-01A	96.361
TCGA-F4-6703-01A	106.947
TCGA-AD-6965-01A	106.988
TCGA-AZ-4315-01A	110.915
TCGA-AA-3510-01A	107.756
TCGA-AA-A00D-01A	111.239
TCGA-AA-A02O-01A	107.031
TCGA-G4-6627-01A	105.141
TCGA-CA-6716-01A	109.978
TCGA-CM-6676-01A	111.301
TCGA-AA-A029-01A	119.562
TCGA-AA-A01C-01A	110.616
TCGA-D5-6529-01A	103.111
TCGA-AZ-6599-01A	103.488
TCGA-A6-6653-01A	99.9964
TCGA-DM-A28A-01A	110.102
TCGA-AA-3526-01A	108.084
TCGA-A6-6648-01A	106.331
TCGA-QG-A5Z1-01A	100.905
TCGA-AA-3675-01A	110.565
TCGA-AD-6889-01A	106.091
TCGA-AA-3975-01A	106.205
TCGA-A6-6782-01A	99.09
TCGA-CM-5860-01A	113.11
TCGA-AZ-4684-01A	106.503
TCGA-G4-6310-01A	105.048
TCGA-A6-6649-01A	106.553
TCGA-A6-6138-01A	109.518
TCGA-AA-A00U-01A	104.872
TCGA-A6-6140-01A	108.15
TCGA-CM-6169-01A	109.22
TCGA-DM-A28H-01A	105.159
TCGA-CA-6718-01A	111.023
TCGA-G4-6311-01A	106.252
TCGA-CM-6674-01A	109.84
TCGA-CM-4751-01A	110.012
TCGA-CM-5862-01A	102.063
TCGA-AD-6899-01A	110.629
TCGA-AZ-4323-01A	104.548
TCGA-A6-6137-01A	104.982
TCGA-A6-3810-01A	107.136
TCGA-A6-3810-01B	89.5636
TCGA-CM-4752-01A	109.398
TCGA-DM-A1D7-01A	103.488
TCGA-AA-3837-01A	112.457
TCGA-D5-6537-01A	109.934
TCGA-D5-6926-01A	108.705
TCGA-CA-6717-01A	109.378
TCGA-G4-6626-01A	103.036
TCGA-AA-3986-01A	106.238
TCGA-CM-6675-01A	109.624
TCGA-D5-6923-01A	110.13
TCGA-G4-6299-01A	105.02
TCGA-D5-6932-01A	107.98
TCGA-AA-A01R-01A	110.311
TCGA-D5-6540-01A	109.732
TCGA-A6-A567-01A	104.051
TCGA-CA-6715-01A	115.215
TCGA-AA-3679-01A	116.177
TCGA-AA-3856-01A	110.826
TCGA-AA-A004-01A	92.6113
TCGA-A6-5666-01A	113.182
TCGA-A6-3808-01A	115.079
TCGA-A6-5659-01A	102.174
TCGA-A6-5659-01B	81.957
TCGA-AZ-4615-01A	108.029
TCGA-AA-A00Z-01A	108.494
TCGA-A6-5660-01A	114.007
TCGA-D5-6536-01A	102.457
TCGA-D5-5539-01A	103.79
TCGA-D5-6930-01A	108.317
TCGA-DM-A28M-01A	94.7845
TCGA-F4-6704-01A	108.499
TCGA-AZ-6600-01A	110.323
TCGA-F4-6856-01A	108.362
TCGA-AA-3663-01A	111.452
TCGA-AA-3562-01A	114.03
TCGA-DM-A1HB-01A	104.329
TCGA-G4-6294-01A	104.386
TCGA-A6-2674-01A	98.1115
TCGA-A6-2674-01B	100.888
TCGA-QG-A5Z2-01A	111.585
TCGA-AA-3666-01A	115.57
TCGA-NH-A8F8-01A	102.362
TCGA-AZ-6606-01A	105.986
TCGA-G4-6315-01A	103.218
TCGA-AY-6196-01A	105.425
TCGA-G4-6320-01A	107.295
TCGA-DM-A28F-01A	104.046
TCGA-AA-3862-01A	110.341
TCGA-A6-2675-01A	106.629
TCGA-D5-6922-01A	107.405
TCGA-G4-6323-01A	102.41
TCGA-AA-A01V-01A	106.783
TCGA-AA-A00K-01A	113.844
TCGA-AD-5900-01A	106.822
TCGA-5M-AAT4-01A	104.724
TCGA-AA-A01F-01A	105.162
TCGA-AD-6888-01A	103.217
TCGA-DM-A288-01A	106.895
TCGA-AA-3495-01A	107.184
TCGA-G4-6628-01A	106.402
TCGA-D5-5540-01A	107.845
TCGA-AA-A00L-01A	103.824
TCGA-D5-6541-01A	100.248
TCGA-CA-5797-01A	109.105
TCGA-A6-A5ZU-01A	99.2589
TCGA-AD-6895-01A	112.369
TCGA-NH-A6GA-01A	108.959
TCGA-A6-2671-01A	102.01
TCGA-DM-A1HA-01A	105.399
TCGA-CM-4747-01A	109.556
TCGA-AA-3713-01A	98.8107
TCGA-CK-5914-01A	101.718
TCGA-A6-6141-01A	104.399
TCGA-CM-5864-01A	109.162
TCGA-D5-6931-01A	113.054
TCGA-RU-A8FL-01A	95.2989
TCGA-AZ-6607-01A	121.004
TCGA-AA-3494-01A	116.46
TCGA-AA-3488-01A	107.577
TCGA-AA-A01G-01A	108.079
TCGA-A6-A56B-01A	101.495
TCGA-CM-6679-01A	108.343
TCGA-A6-2682-01A	117.841
TCGA-AZ-6601-01A	113.332
TCGA-AA-3939-01A	113.791
TCGA-AA-3502-01A	113.839
TCGA-AZ-6605-01A	104.405
TCGA-DM-A1D4-01A	94.6365
TCGA-AZ-5403-01A	115.017
TCGA-AA-A01I-01A	103.535
TCGA-A6-6780-01A	109.055
TCGA-A6-6780-01B	91.001
TCGA-CM-6163-01A	106.133
TCGA-4N-A93T-01A	107.268
TCGA-D5-5541-01A	111.758
TCGA-A6-4105-01A	111.629
TCGA-A6-5662-01A	110.801
TCGA-CA-6719-01A	106.632
TCGA-NH-A50U-01A	107.587
TCGA-AA-A02Y-01A	102.908
TCGA-5M-AATE-01A	109.82
TCGA-DM-A0XD-01A	105.63
TCGA-D5-6927-01A	109.68
TCGA-D5-6532-01A	103.094
TCGA-G4-6322-01A	108.459
TCGA-CM-5348-01A	107.677
TCGA-AA-3489-01A	107.034
TCGA-D5-6924-01A	109.351
TCGA-CK-5912-01A	101.019
TCGA-CM-4746-01A	112.8
TCGA-AA-3952-01A	106.799
TCGA-CM-4743-01A	103.409
TCGA-CM-4744-01A	110.034
TCGA-CM-4748-01A	117.298
TCGA-NH-A50V-01A	99.5048
TCGA-AA-A024-01A	107.136
TCGA-DM-A1DB-01A	105.096
TCGA-A6-5657-01A	114.121
TCGA-AA-3685-01A	111.15
TCGA-AA-3697-01A	109.774
TCGA-AA-3715-01A	110.599
TCGA-AA-A00N-01A	107.653
TCGA-D5-6531-01A	103.581
TCGA-AZ-4682-01B	112.858
TCGA-AD-A5EK-01A	101.617
TCGA-DM-A1D6-01A	97.0648
TCGA-A6-5656-01A	99.4858
TCGA-A6-5656-01B	95.6448
TCGA-D5-6928-01A	103.377
TCGA-CM-6165-01A	108.887
TCGA-AY-6197-01A	106.364
TCGA-DM-A28C-01A	99.0496
TCGA-AA-A00W-01A	101.398

## Sheet: ESCA
	risk
TCGA-IG-A7DP-01A	4.73138
TCGA-L5-A4OG-01A	5.80243			coef	exp(coef)	se(coef)	z	Pr(>|z|)
TCGA-L5-A4OG-11A	3.76086		ENO2	0.335441	1.39856	0.130648	2.56752	0.0102429
TCGA-L5-A893-01A	5.07492
TCGA-L5-A8NM-01A	7.25016
TCGA-R6-A6DQ-01B	4.07064
TCGA-L5-A4OW-01A	6.44138
TCGA-JY-A6FD-01A	4.54691
TCGA-L5-A4OM-01A	6.25839
TCGA-L5-A88Z-01A	3.08913
TCGA-L5-A8NK-01A	3.79464
TCGA-RE-A7BO-01A	4.44524
TCGA-L5-A4OP-01A	4.11916
TCGA-IC-A6RF-11A	4.29
TCGA-IC-A6RF-01A	4.33402
TCGA-JY-A93F-01A	6.09655
TCGA-VR-A8EY-01A	3.5046
TCGA-L5-A4OJ-11A	3.00354
TCGA-L5-A4OJ-01A	1.97639
TCGA-L5-A4OS-01A	4.51827
TCGA-L5-A8NR-01A	8.18422
TCGA-VR-AA4G-01A	6.28887
TCGA-L5-A8NN-01A	2.61291
TCGA-JY-A6FB-01A	4.86415
TCGA-Z6-A8JD-01A	7.84309
TCGA-VR-A8ER-01A	6.13725
TCGA-JY-A93C-01A	5.20022
TCGA-IG-A4QS-01A	3.1142
TCGA-2H-A9GJ-01A	4.25798
TCGA-KH-A6WC-01A	2.86662
TCGA-VR-A8EZ-01A	8.32296
TCGA-2H-A9GF-01A	3.24953
TCGA-VR-AA4D-01A	6.22982
TCGA-V5-A7RE-11A	3.89347
TCGA-V5-A7RE-01A	6.91997
TCGA-LN-A49W-01A	5.3866
TCGA-LN-A5U5-01A	3.51349
TCGA-LN-A49Y-01A	6.048
TCGA-L5-A8NG-01A	6.75591
TCGA-VR-A8EO-01A	5.85829
TCGA-L5-A8NQ-01A	4.1672
TCGA-IG-A5B8-01A	5.80565
TCGA-LN-A5U6-01A	9.26935
TCGA-R6-A6DN-01B	8.29674
TCGA-JY-A93D-01A	5.1204
TCGA-L5-A4OX-01A	3.55088
TCGA-Z6-AAPN-01A	5.81929
TCGA-2H-A9GR-01A	4.16359
TCGA-M9-A5M8-01A	4.58819
TCGA-LN-A49O-01A	8.55881
TCGA-V5-AASX-11A	1.60348
TCGA-V5-AASX-01A	3.68108
TCGA-IG-A6QS-01A	5.56015
TCGA-L5-A88Y-01A	4.14257
TCGA-V5-AASV-01A	4.80671
TCGA-R6-A8W5-01B	4.2536
TCGA-2H-A9GK-01A	4.86683
TCGA-L5-A4OF-11A	3.3517
TCGA-L5-A88W-01A	3.52182
TCGA-L5-A8NI-01A	6.342
TCGA-JY-A93E-01A	7.16922
TCGA-LN-A4MQ-01A	8.60213
TCGA-LN-A4A8-01A	9.15328
TCGA-JY-A6FE-01A	8.42368
TCGA-LN-A5U7-01A	7.23553
TCGA-L5-A8NJ-01A	8.21196
TCGA-L5-A4OI-01A	7.61236
TCGA-S8-A6BV-01A	5.2018
TCGA-Q9-A6FW-01A	4.50507
TCGA-L5-A8NF-01A	6.42284
TCGA-2H-A9GL-01A	6.95027
TCGA-R6-A6L6-01B	3.56255
TCGA-2H-A9GN-01A	5.5306
TCGA-L5-A4OR-11A	1.85837
TCGA-L5-A4OE-01A	3.94547
TCGA-VR-A8EX-01A	5.77169
TCGA-JY-A939-01A	2.87489
TCGA-Z6-A9VB-01A	7.38824
TCGA-L5-A88S-01A	6.26924
TCGA-VR-A8Q7-01A	3.17023
TCGA-L5-A8NS-01A	8.22712
TCGA-JY-A6FA-01A	3.801
TCGA-LN-A4A3-01A	7.82695
TCGA-R6-A6XG-01B	1.53526
TCGA-L5-A4OH-01A	3.10928
TCGA-VR-A8EQ-01A	7.1064
TCGA-LN-A4A5-01A	6.41049
TCGA-JY-A6FG-01A	7.58583
TCGA-L5-A4OO-01A	6.62722
TCGA-L5-A4OO-11A	6.27662
TCGA-L5-A4OQ-11A	8.67364
TCGA-L5-A8NH-01A	3.64347
TCGA-IG-A625-01A	3.59093
TCGA-IG-A97H-01A	7.34172
TCGA-2H-A9GH-01A	5.43432
TCGA-R6-A8WG-01A	6.35369
TCGA-IC-A6RE-01A	6.05091
TCGA-IC-A6RE-11A	4.43272
TCGA-2H-A9GM-01A	5.43104
TCGA-IG-A4P3-01A	7.60746
TCGA-S8-A6BW-01A	8.29022
TCGA-L5-A8NT-01A	5.97634
TCGA-L5-A8NE-01A	4.60418
TCGA-L5-A88T-01A	3.62505
TCGA-L5-A43E-01A	5.38153
TCGA-2H-A9GG-01A	5.84915
TCGA-L7-A56G-01A	7.31378
TCGA-VR-A8EW-01A	8.01287
TCGA-R6-A6Y0-01B	3.96663
TCGA-R6-A6XQ-01B	8.1029
TCGA-XP-A8T8-01A	6.82309
TCGA-R6-A6KZ-01A	4.94495
TCGA-LN-A49U-01A	7.48401
TCGA-L5-A4OT-01A	5.32186
TCGA-JY-A938-01A	4.26094
TCGA-R6-A8WC-01A	6.02116
TCGA-L5-A8NL-01A	5.14114
TCGA-IG-A50L-01A	7.27478
TCGA-IG-A8O2-01A	4.37547
TCGA-VR-AA7I-01A	6.57188
TCGA-L5-A43C-11A	2.46831
TCGA-L5-A43C-01A	7.13081
TCGA-V5-A7RC-06A	7.26218
TCGA-V5-A7RC-01B	8.13236
TCGA-V5-AASW-01A	4.61258
TCGA-L5-A4OU-01A	6.41761
TCGA-LN-A49X-01A	6.07568
TCGA-LN-A49M-01A	4.79891
TCGA-VR-A8EU-01A	5.53681
TCGA-JY-A6FH-01A	3.78931
TCGA-L5-A88V-01A	4.76205
TCGA-L5-A8NV-01A	5.38894
TCGA-LN-A4A9-01A	9.59622
TCGA-2H-A9GO-01A	3.87791
TCGA-L5-A4ON-01A	2.58688
TCGA-LN-A9FO-01A	6.73775
TCGA-R6-A8W8-01B	4.1785
TCGA-V5-A7RB-01A	6.32663
TCGA-2H-A9GI-01A	3.38586
TCGA-L5-A8NU-01A	4.35686
TCGA-VR-A8ET-01A	6.56597
TCGA-R6-A6L4-01A	4.56022
TCGA-L5-A8NW-01A	3.75013
TCGA-VR-A8EP-01A	8.05261
TCGA-L7-A6VZ-01A	5.80448
TCGA-LN-A4A4-01A	8.96333
TCGA-LN-A49S-01A	4.03381
TCGA-L5-A891-01A	4.62018
TCGA-XP-A8T6-01A	6.57805
TCGA-ZR-A9CJ-01B	6.05307
TCGA-2H-A9GQ-01A	6.97666

## Sheet: PDAC
	risk
TCGA-HZ-8638-01A	6.08793
TCGA-M8-A5N4-01A	7.34836			coef	exp(coef)	se(coef)	z	Pr(>|z|)
TCGA-IB-7888-01A	4.72131		A1BG	-2.89909	0.0550731	1.23071	-2.35563	0.0184914
TCGA-FB-A78T-01A	6.11246		DDX60L	0.405531	1.5001	0.17326	2.3406	0.0192529
TCGA-FB-AAPS-01A	5.26572
TCGA-2J-AABI-01A	4.23366
TCGA-XD-AAUI-01A	4.95607
TCGA-IB-AAUN-01A	5.73468
TCGA-Q3-AA2A-01A	5.44349
TCGA-RB-A7B8-01A	4.72308
TCGA-FB-A545-01A	6.04082
TCGA-2J-AABR-01A	4.5374
TCGA-IB-AAUO-01A	6.09902
TCGA-3A-A9IN-01A	3.62454
TCGA-IB-A5SS-01A	6.40014
TCGA-IB-7885-01A	6.81295
TCGA-S4-A8RO-01A	5.99167
TCGA-IB-A5ST-01A	3.91586
TCGA-US-A779-01A	5.17097
TCGA-PZ-A5RE-01A	6.05015
TCGA-RL-AAAS-01A	3.37857
TCGA-HV-AA8X-01A	6.14096
TCGA-HV-A5A4-01A	6.54424
TCGA-HZ-7919-01A	6.98488
TCGA-IB-7651-01A	6.2509
TCGA-3A-A9IB-01A	6.05441
TCGA-XN-A8T5-01A	4.75779
TCGA-2L-AAQJ-01A	5.15598
TCGA-IB-7897-01A	6.71835
TCGA-HZ-8315-01A	6.80509
TCGA-HZ-8636-01A	6.85114
TCGA-US-A774-01A	5.28202
TCGA-3A-A9IH-01A	4.96015
TCGA-HZ-A49H-01A	4.86976
TCGA-IB-7644-01A	6.65753
TCGA-IB-7652-01A	5.23514
TCGA-IB-AAUW-01A	5.9123
TCGA-HV-A5A5-01A	4.74021
TCGA-3A-A9IV-01A	5.4195
TCGA-F2-A44G-01A	5.25025
TCGA-3A-A9IL-01A	3.28767
TCGA-LB-A9Q5-01A	4.52625
TCGA-IB-7889-01A	4.43223
TCGA-US-A77J-01A	3.60932
TCGA-2J-AABT-01A	4.75512
TCGA-HV-A5A6-01A	4.73916
TCGA-IB-8126-01A	3.35136
TCGA-HZ-A49G-01A	5.45905
TCGA-IB-A5SQ-01A	4.23496
TCGA-YH-A8SY-01A	6.66459
TCGA-LB-A7SX-01A	5.56241
TCGA-3A-A9IR-01A	1.45546
TCGA-FB-AAQ3-01A	5.53161
TCGA-3A-A9IC-01A	4.55329
TCGA-HZ-8003-01A	4.26106
TCGA-IB-AAUS-01A	5.76548
TCGA-Z5-AAPL-01A	6.21955
TCGA-HZ-7922-01A	5.19451
TCGA-FB-AAPU-01A	4.68454
TCGA-H6-A45N-11A	7.10814
TCGA-H6-A45N-01A	5.06534
TCGA-IB-7645-01A	6.06239
TCGA-H6-8124-11A	4.38784
TCGA-H6-8124-01A	5.1868
TCGA-HZ-8317-01A	4.43027
TCGA-2J-AABP-01A	3.81782
TCGA-2J-AAB9-01A	4.5176
TCGA-L1-A7W4-01A	3.40124
TCGA-HZ-7924-01A	5.8965
TCGA-FB-A4P5-01A	5.75392
TCGA-XD-AAUH-01A	4.44531
TCGA-IB-7891-01A	5.26612
TCGA-S4-A8RP-01A	5.1381
TCGA-HZ-A77Q-01A	5.24334
TCGA-IB-7649-01A	5.2806
TCGA-YY-A8LH-01A	7.06382
TCGA-FB-AAQ2-01A	5.75315
TCGA-LB-A8F3-01A	3.104
TCGA-XD-AAUG-01A	4.43452
TCGA-HZ-A77O-01A	5.0213
TCGA-IB-7887-01A	5.39754
TCGA-IB-AAUP-01A	5.13565
TCGA-3A-A9IO-01A	3.20771
TCGA-HV-A7OL-01A	5.11508
TCGA-2J-AABO-01A	5.38093
TCGA-HZ-A8P1-01A	5.62674
TCGA-IB-7647-01A	6.14436
TCGA-IB-AAUV-01A	4.53838
TCGA-FB-AAPY-01A	4.96945
TCGA-3A-A9I7-01A	5.85964
TCGA-2L-AAQA-01A	5.43388
TCGA-FB-AAQ6-01A	4.77554
TCGA-HZ-8519-01A	3.90694
TCGA-IB-A7LX-01A	5.46636
TCGA-2L-AAQE-01A	6.181
TCGA-2J-AABK-01A	4.47869
TCGA-IB-AAUM-01A	3.19236
TCGA-IB-A7M4-01A	5.1294
TCGA-IB-A6UG-01A	3.72666
TCGA-3A-A9IU-01A	6.0063
TCGA-3E-AAAY-01A	5.96623
TCGA-2J-AABA-01A	4.94371
TCGA-2J-AABV-01A	1.20519
TCGA-HV-A5A3-11A	4.25434
TCGA-HV-A5A3-01A	5.54208
TCGA-IB-7886-01A	5.64428
TCGA-IB-AAUQ-01A	5.5115
TCGA-S4-A8RM-01A	6.214
TCGA-IB-AAUU-01A	6.32921
TCGA-2L-AAQM-01A	4.16832
TCGA-2J-AABE-01A	5.00365
TCGA-F2-6880-01A	1.28781
TCGA-US-A77G-01A	6.49026
TCGA-3A-A9IZ-01A	4.97793
TCGA-XD-AAUL-01A	5.12696
TCGA-IB-7893-01A	6.72511
TCGA-IB-8127-01A	7.092
TCGA-2J-AABU-01A	5.90351
TCGA-HV-AA8V-01A	4.94663
TCGA-FB-AAPP-01A	4.97418
TCGA-HZ-7289-01A	4.39648
TCGA-Q3-A5QY-01A	4.90866
TCGA-2L-AAQL-01A	3.07169
TCGA-F2-A7TX-01A	6.80558
TCGA-HZ-8005-01A	5.21167
TCGA-HZ-7926-01A	5.94333
TCGA-HZ-A4BH-01A	5.84713
TCGA-2J-AAB8-01A	5.22904
TCGA-2J-AAB4-01A	5.40077
TCGA-3A-A9I9-01A	3.75475
TCGA-H8-A6C1-01A	4.51716
TCGA-FB-A5VM-01A	3.40416
TCGA-OE-A75W-01A	4.2955
TCGA-HZ-8002-01A	5.7929
TCGA-F2-7273-01A	5.08919
TCGA-HZ-A4BK-01A	5.26866
TCGA-IB-7890-01A	6.00424
TCGA-HZ-8001-01A	4.51836
TCGA-HZ-7923-01A	5.01119
TCGA-IB-A6UF-01A	5.05642
TCGA-F2-A44H-01A	3.61202
TCGA-HZ-A77P-01A	4.4235
TCGA-US-A77E-01A	6.0318
TCGA-HV-A7OP-01A	0.527479
TCGA-F2-A8YN-01A	3.93114
TCGA-3A-A9IJ-01A	2.52043
TCGA-HZ-7918-01A	5.14302
TCGA-IB-7654-01A	5.86555
TCGA-IB-AAUR-01A	4.73159
TCGA-2J-AAB6-01A	7.06345
TCGA-2J-AAB1-01A	5.51601
TCGA-FB-AAQ0-01A	6.79929
TCGA-2J-AABF-01A	7.11017
TCGA-IB-AAUT-01A	3.78333
TCGA-F2-6879-01A	6.75576
TCGA-FB-A4P6-01A	5.73911
TCGA-HZ-A9TJ-01A	4.075
TCGA-HZ-A9TJ-06A	3.93501
TCGA-3A-A9IX-01A	4.73735
TCGA-3A-A9I5-01A	3.08987
TCGA-3E-AAAZ-01A	3.76998
TCGA-RB-AA9M-01A	5.39199
TCGA-2L-AAQI-01A	6.67305
TCGA-3A-A9J0-01A	4.36926
TCGA-YB-A89D-11A	4.30525
TCGA-YB-A89D-01A	5.02969
TCGA-IB-A5SP-01A	3.84713
TCGA-2J-AABH-01A	4.92926
TCGA-IB-A5SO-01A	6.45066
TCGA-3A-A9IS-01A	4.58076
TCGA-IB-7646-01A	5.75069
TCGA-US-A776-01A	5.24145
TCGA-FB-A7DR-01A	5.81455
TCGA-XN-A8T3-01A	5.12123
TCGA-F2-7276-01A	4.68242
TCGA-FB-AAPQ-01A	5.04705
TCGA-FB-AAPZ-01A	4.64666
TCGA-HZ-7925-01A	5.90132
TCGA-FB-AAQ1-01A	6.07046
