# Supplementary material for: Intercellular Molecular Crosstalk Networks within Invasive and Immunosuppressive Tumor Microenvironment Subtypes Associated with Clinical Outcomes in Four Cancer Types
Source: Biomedicines. 2023 Nov 14;11(11):3057. doi: 10.3390/biomedicines11113057 (PMC10669098; doi:10.3390/biomedicines11113057)
Supplement: Supplementary file 1 [file biomedicines-11-03057-s001.zip › Supplementary Table S7.xlsx]

## Sheet: Description
	Supplementary Table S7. Correlation between gene expression in ligand cells and the proportion of receptor cells across cancer types.
	Description
	We present the correlation between gene expression from ligand cells with the proportion of receptor cells in four cancer types. The results show the correlation coefficient with adjust P value < 0.05.

## Sheet: BC-1
	cell proportion	cell proportion	cell proportion				cell proportion				cell proportion
genes	Macro_SPP1	Cycling	ML_1			genes	Macro_SPP1			genes	CD8Teff
CAF_COL1A1	0.564133	0.752379	0.636752			Epi_ANXA1	-0.357884			TAM_ARF1
CAF_COL1A2	0.547429	0.745364	0.6403			Epi_IDE				TAM_C5AR1
CAF_COL6A1	0.391206	0.715449	0.608612			Epi_MDK				TAM_CD40	0.34652
CAF_COL6A2	0.332352	0.593453	0.535317			Epi_PLAU	-0.272286			TAM_CD47	0.459011
CAF_COL6A3	0.539207	0.694565	0.540477			Epi_RPS19				TAM_CXCL8
CAF_CXCL12		0.303903	0.29721			Epi_SLC7A1	-0.400121			TAM_GLUL	0.43912
CAF_FN1	0.570278	0.720287	0.578455							TAM_LGALS9	0.58261
CAF_IGFBP3										TAM_LRP1	0.646015
CAF_LAMA4		0.300355								TAM_MRC1	0.531884
CAF_LAMB1		0.432511								TAM_NECTIN2
CAF_LAMC1		0.448637	0.471537							TAM_PLD2	0.400975
CAF_NAMPT	-0.511165	-0.641348	-0.710853							TAM_PTPRC	0.525613
CAF_THBS1										TAM_SPP1	0.524572
CAF_THBS2	0.444608	0.620223	0.531285							TAM_THBS1
CAF_THY1	0.411978	0.738187	0.619819							TAM_TIMP1
End_CXCL12	0.423661	0.459535	0.515021							TAM_TNFSF13B	0.633119
End_COL4A1	0.435347	0.711901	0.391469
End_COL4A2	0.526668	0.639748	0.391437
End_LAMA4	0.301021	0.310918

## Sheet: CRC-1
	Cancer_Malig	Macro_APOE			Macro_APOE			CD8Teff_2
CAF_COL1A1	0.53037	0.444962		Epi_IDE	0.437659		TAM_ARF1	0.712677
CAF_COL1A2	0.319867	0.3033		Epi_SLC7A1	0.521724		TAM_C5AR1	0.61147
CAF_COL6A1	0.314192	0.298511		Epi_ANXA1	0.279975		TAM_CD40	0.492238
CAF_COL6A2				Epi_MDK			TAM_CD47	0.48859
CAF_COL6A3	0.277812	0.313405		Epi_PLAU	0.363448		TAM_CXCL8	0.427132
CAF_CXCL12	-0.699395	-0.217901		Epi_RPS19	0.236718		TAM_GLUL	0.517346
CAF_FN1		0.207089					TAM_LGALS9	0.325016
CAF_IGFBP3		0.33236					TAM_LRP1	0.645127
CAF_LAMA4	0.24792	0.454071					TAM_MRC1	0.22012
CAF_LAMB1	0.231469	0.438962					TAM_NECTIN2	0.545895
CAF_LAMC1							TAM_PLD2	0.588961
CAF_NAMPT	0.534283	0.33537					TAM_PTPRC	0.693735
CAF_THBS1		0.367484					TAM_SPP1	0.501982
CAF_THBS2							TAM_THBS1	0.435333
CAF_THY1	0.439377	0.408292					TAM_TIMP1	0.248243
End_CXCL12		0.224779					TAM_TNFSF13B	0.4023
End_COL4A1	0.62633	0.436834
End_COL4A2	0.575517	0.50223
End_LAMA4	0.589205	0.472111

## Sheet: ESCA-1
	Cycling_Epi	NDRG1+Epi	Macro_CXCL10	Macro_SPP1				Macro_CXCL10	Macro_SPP1				CD8Teff_2
CAF_COL1A1	0.423963	0.537316		0.333907			Epi_ANXA1		0.308108			TAM_ARF1
CAF_COL1A2	0.34914	0.458808		0.265121			Epi_IDE					TAM_C5AR1	-0.267995
CAF_COL6A1	0.372597	0.426949		0.30917			Epi_MDK					TAM_CD40	0.248901
CAF_COL6A2	0.286896	0.282773		0.321883			Epi_PLAU					TAM_CD47	0.359661
CAF_COL6A3	0.330136	0.401454					Epi_RPS19					TAM_CXCL8
CAF_CXCL12	-0.401287	-0.553004		-0.27788			Epi_SLC7A1					TAM_GLUL	0.337912
CAF_FN1	0.280331	0.362292										TAM_LGALS9	0.328663
CAF_IGFBP3												TAM_LRP1
CAF_LAMA4												TAM_MRC1
CAF_LAMB1		0.393943	0.314528									TAM_NECTIN2
CAF_LAMC1												TAM_PLD2	-0.334035
CAF_NAMPT												TAM_PTPRC
CAF_THBS1		-0.289939										TAM_SPP1	0.322771
CAF_THBS2	0.337802	0.436091										TAM_THBS1
CAF_THY1	0.315998	0.36135										TAM_TIMP1
End_CXCL12												TAM_TNFSF13B	0.297482
End_COL4A1	0.402205	0.556357		0.379979
End_COL4A2	0.389994	0.533503		0.340023
End_LAMA4	0.380125	0.526934		0.342896

## Sheet: PDAC-1
	Ductal_cell_A_1	Ductal_cell_A_2	Ductal_cell_A_3	Ductal_cell_A_4	Macro_ACP5	Macro_CXCL10	Macro_SPP1			Macro_ACP5	Macro_CXCL10	Macro_SPP1				CD8Tex
CAF_COL1A1	0.735794	0.530677	0.724301	0.636675	0.563964	0.601496	0.619383		Epi_ANXA1	0.771253	0.686286	0.785459			TAM_ARF1	0.450632
CAF_COL1A2	0.705634	0.486183	0.699646	0.606304	0.54312	0.608325	0.583958		Epi_MDK	0.661963	0.467483	0.633129			TAM_C5AR1
CAF_COL6A1									Epi_PLAU	0.591612	0.590399	0.655093			TAM_CD40	0.47725
CAF_COL6A2									Epi_IDE	0.540225	0.393789	0.640355			TAM_CD47
CAF_COL6A3	0.570198	0.334986	0.528609	0.549217	0.393733	0.60548	0.468186		Epi_RPS19			0.341929			TAM_CXCL8
CAF_CXCL12	-0.769653	-0.828962	-0.716271	-0.733133	-0.727392	-0.393505	-0.805439		Epi_SLC7A1	0.667753	0.491952	0.720134			TAM_GLUL	0.38737
CAF_FN1	0.721852	0.477681	0.705845	0.619802	0.53704	0.607187	0.672664								TAM_LGALS9
CAF_IGFBP3	0.367328				0.40155										TAM_LRP1
CAF_LAMA4						0.400049									TAM_MRC1	0.345589
CAF_LAMB1	-0.464068	-0.467053	-0.443795	-0.434199	-0.529368		-0.577014								TAM_NECTIN2
CAF_LAMC1	-0.373303	-0.451607	-0.394062	-0.495223	-0.453082		-0.504321								TAM_PLD2
CAF_NAMPT	0.390769		0.448147	0.430664		0.580319	0.538764								TAM_PTPRC
CAF_THBS1															TAM_SPP1
CAF_THBS2	0.734992	0.478919	0.700752	0.539693	0.579421	0.589303	0.644014								TAM_THBS1
CAF_THY1	0.629949	0.516507	0.556505	0.626552	0.492311	0.668645	0.492134								TAM_TIMP1	0.369797
End_CXCL12															TAM_TNFSF13B
End_COL4A1	0.775059	0.70313	0.806438	0.645393	0.630986	0.491383	0.828679
End_COL4A2	0.770791	0.666004	0.780093	0.661422	0.613615	0.475734	0.786735
End_LAMA4	0.77762	0.708798	0.807284	0.743819	0.706692	0.470328	0.864955
